# Supplementary material for: Structure of Aspergillus flavus populations associated with maize in Greece, Spain, and Serbia: Implications for aflatoxin biocontrol on a regional scale
Source: Environ Microbiol Rep. 2024 Apr 17;16(2):e13249. doi: 10.1111/1758-2229.13249 (PMC11024511; doi:10.1111/1758-2229.13249)
Supplement: Supplementary file 2 — Data S1. Supporting Information. [file EMI4-16-e13249-s001.xlsx]

## Sheet: UFC Greece 
Isolates code	LAT	LONG	Mean UFC total (1g/10ml)	Mean UFC A. flavus (1g/10ml)	nbr of isolates per location/momosporic
G1	40.6961	22.342	23444.4	51122.2	7
G2	40.7446	22.2827	8188.89	68766.7	9
G3	40.6705	22.2776	2000	43675	12
G4	40.6691	22.3374	4888.89	18166.7	5
G5	40.7058	22.3032	2977.78	66.6667	2
G6	40.6605	22.3454	4988.89	50925	7
G7	40.6199	22.2938	816.667	66.6667	1
G8	39.5935	21.7271	1450	42625	11
G9	39.5616	21.6592	16266.7	44808.3	13
G10	37.8175	21.3506	127708	20375	5
G11	37.8325	21.3156	224111	38858.3	10
G12	37.9178	21.2767	194111	11800	3
G13	37.6956	21.5536	12600	0	0
G14	37.8177	21.2878	26855.6	1733.33	1
G15	37.8837	21.2711	69388.9	66008.3	8
G16	37.6956	21.5536	36200	65300	12
G17	37.6956	21.5536	9766.67	183.333	1
G18	37.8211	21.3492	7533.33	0	0
G19	37.6956	21.5536	2216.67	1333.33	2
G20	39.5518	22.6901	66.6667	0	1
G21	39.3813	21.8671	1850	0	0
G22	39.3606	21.8867	350	0	0
G23	39.5328	21.7125	15500	33.3333	0
G24	39.5828	21.6858	1116.67	0	2
G25	39.5017	21.7205	158556	33.3333	0
G26	39.4416	22.1949	66.6667	0	0
G27	39.3387	21.8797	4622.22	33.3333	0
G28	39.261	20.5529	20208.3	0	0
G29	39.2466	20.5629	412000	0	0
G30	38.6058	21.3171	24833.3	666.667	0
G31	38.5946	21.3467	39555.6	0	1
G32	38.5913	21.2872	18388.9	0	0
G33	38.6077	21.2482	8544.44	1244.44	3
G34	\	\	65658.3	0	0
G35	\	\	22555.6	3333.33	1
G36	39.2787	20.5581	28822.2	0	0
G37	\	\	3033.33	0	0
G38	39.1318	20.9063	103833	0	0
G39	39.0626	22.4248	10022.2	650	1
G40	41.3038	25.3354	350	0	0
G41	40.584	22.2973	9533.33	0	0
G42	40.5583	22.5473	616.667	0	0
G43	39.7089	22.4906	5050	0	0
G44	39.3297	21.928	4950	33.3333	1
G45	39.5236	22.3597	35922.2	0	0
G46	39.5601	22.2223	8144.44	0	0
G47	38.6137	22.7446	3816.67	0	0
G48	40.2814	22.5896	43116.7	0	0
G49	40.7177	22.3968	30755.6	0	0
G50	40.6563	22.2505	5233.33	0	0
G51	40.6572	22.2773	8400	0	0
G52	40.2025	22.5613	10866.7	0	0
G53	40.21	22.5335	17555.6	0	0
G54	39.1628	20.7836	4416.67	0	0
G55	39.2041	20.7945	55800	0	0
G56	41.0907	23.1604	158600	0	0
G57	41.2708	23.264	49233.3	0	0
G58	41.2334	23.2016	47308.3	33.3333	1
G59	39.9022	22.6505	12833.3	0	0
G60	39.5042	22.8827	2750	0	0
G61	38.4265	23.1079	7783.33	33.3333	1
G62	40.96	24.8023	88308.3	0	0
G63	41.0349	24.7855	48133.3	0	0
G64	40.9244	24.8142	8088.89	0	0
G65	40.9803	24.8163	67566.7	33.3333	1
G66	40.9244	24.8142	10422.2	0	0
G67	40.987	24.8224	83466.7	1816.67	1
G68	41.1036	23.2148	56191.7	0	0
G69	41.1917	22.7969	1516.67	0	0
G70	40.7297	23.0683	1166.67	0	0
G71	40.7319	23.1083	17900	200	3
G72	39.7688	20.7268	1450	0	0
G73	39.8807	22.7948	38111.1	100	2
G74	40.9929	24.6595	10916.7	0	0
G75	41.0454	24.1723	66541.7	166.667	5
G76	41.0743	24.2546	111250	66.6667	1
G77	40.998	24.7095	36455.6	0	0
G78	41.1115	24.128	9177.78	0	0
G79	41.1658	24.1293	23744.4	1833.33	8
G80	41.1286	24.1611	151833	0	0
G81	40.9016	24.6583	866.667	33.3333	1
G82	38.6571	21.2617	60625	11766.7	10
G83	40.9454	24.6478	30658.3	0	0
G84	\	23.0672	2333.33	14.4444	15
G85	40.7458	23.0225	9700	2.33333	15
G86	40.74	23.1192	264.333	11.6667	15
G87	40.8236	22.9317	9800	666.667	15
G88	40.6253	23.2306	8533.33	0.333333	10
G89	40.6469	23.245	3175	2.5	13
G90	40.6381	23.4547	13500	3.66667	12
G91	/	/	2246.67	1	13
G92	37.6894	21.5587	726.667	216.667	15
G93	37.8247	21.2703	13066.7	36.7778	15
G94	37.6807	21.565	402.222	5.33333	11
G95	37.911	21.2721	1496.67	32.1111	15
G96	37.911	21.2721	9566.67	42.4444	15
G97	37.8446	21.3841	9600	65	15
G98	37.8446	21.3841	17900	5.16667	13
G99	37.8446	21.3841	956.667	5	15
G100	41.0784	25.0176	3741.67	1.66667	13
G101	41.0748	25.0022	9066.67	2.33333	15
G102	40.9388	24.8334	9600	27.8889	15
G103	41.0308	24.7506	10433.3	0.333333	15
G104	40.9418	24.8091	19566.7	18.3333	15
G105	40.9265	24.8428	21200	9.83333	15
G106	40.968	24.8475	1098.33	68.6667	15
G107	40.9518	24.8144	4033.33	191.667	15
G108	39.14	20.91	3448.33	166.667	15
G109	38.6597	21.2656	205	42.8889	15
G110	39.2426	20.5633	11266.7	3.33333	12
G111	39.7663	20.7286	233.333	1.66667	15
G112	39.2277	20.5415	868.333	1.66667	14
G113	38.6087	21.349	9600	166.667	15
G114	38.608	21.2496	763.333	3.66667	15
G115	39.9907	20.6636	100.222	0.333333	15
G116	39.8997	22.6574	4333.33	1	12
G117	39.5244	22.3568	640	17.1667	15
G118	39.6078	22.2489	9033.33	3.33333	15
G119	41.0759	23.5326	1938.33	9	15
G120	41.1153	23.3731	131.667	1.33333	14
G121	41.1127	23.3348	2188.33	2.66667	15
G122	41.0995	23.418	2210	1.66667	15
G123	41.1143	23.3754	348.333	48.3333	15
G124	41.1326	23.3058	9066.67	14	15
G125	39.4757	21.7045	65.4444	5.66667	15
G126	39.3334	21.8803	10633.3	6500	15
G127	39.5589	21.6699	218.333	31.7778	15
G128	39.3964	21.8375	14566.7	36.2222	15
					800

## Sheet: UFC Serbia 
Samples	isolates code	LAT	LONG	Mean UFC total (1g/10ml)	Mean UFC A. flavus (1g/10ml)	nbr of isolates per location /monosporic
1	Sb1	45.5522	19.1987	500	0	0
2	Sb2	45.8352	19.1631	166.667	0	0
3	Sb3	45.7929	19.0693	29755.6	0	0
4	Sb4	45.821	20.0984	68341.7	33.3333	1
5	Sb5	45.8889	19.2609	30655.6	0	0
6	Sb6	44.5514	20.1433	400	0	0
7	Sb7	45.4742	20.0333	23900	33.3333	1
8	Sb8	44.55	21.3274	133.333	0	0
9	Sb9	45.8219	20.2335	1050	0	0
10	Sb10	44.5936	21.1733	11233.3	0	0
11	Sb11	44.6527	21.1026	300	0	0
12	Sb12	43.151	21.7711	300	0	0
13	Sb13	43.5919	21.2513	44066.7	0	0
14	Sb14	44.2881	22.6009	43800	0	0
15	Sb15	44.2519	22.6522	29566.7	0	0
16	Sb16	45.4027	19.4278	10783.3	0	0
17	Sb17	45.3096	19.8977	3983.33	0	0
18	Sb18	45.3115	20.0004	1050	0	0
19	Sb19	45.3204	19.7373	247333	0	0
20	Sb20	45.3204	19.7373	26150	0	0
21	Sb21	45.3921	19.5839	120500	0	0
22	Sb22	45.3204	19.7373	9750	0	0
23	Sb23	45.4239	19.5024	413042	1.26667e+06	10
24	Sb24	45.4867	19.5222	80977.8	166.667	2
25	Sb25	45.3096	19.8977	43711.1	0	0
26	Sb26	46.0697	19.8816	25933.3	0	0
27	Sb27	45.999	20.0111	126600	0	0
28	Sb28	45.904	20.4462	7433.33	0	0
29	Sb29	45.8445	20.4449	383.333	0	0
30	Sb30	44.0225	21.1505	866.667	0	0
31	Sb31	44.5514	20.1433	1466.67	0	0
32	Sb32	44.5961	19.2562	783.333	0	0
33	Sb33	44.4909	19.842	333.333	0	0
34	Sb34	44.4909	19.842	10800	0	0
35	Sb35	44.4909	19.842	4266.67	0	0
36	Sb36	45.6619	20.2323	104100	0	1
37	Sb37	44.5514	20.1453	1450	0	0
38	Sb38	43.4658	21.2029	2483.33	0	0
39	Sb39	43.9193	21.8687	9666.67	0	0
40	Sb40	44.246	21.2586	300	0	0
41	Sb41	44.3345	21.0003	333.333	0	0
42	Sb42	43.6511	21.8369	11700	0	0
43	Sb43	44.8147	19.6514	6183.33	0	0
44	Sb44	44.7122	19.5981	966.667	0	0
45	Sb45	45.8222	19.6787	341000	0	0
46	Sb46	45.9286	19.9894	78000	0	0
47	Sb47	45.7832	19.7057	54933.3	0	0
48	Sb48	45.0995	19.2804	47611.1	0	0
49	Sb49	44.68	20.9747	466.667	0	0
50	Sb50	44.6092	20.9753	333.333	0	0
51	Sb51	45.025	19.5426	153000	0	0
52	Sb52	44.9562	19.6645	86555.6	0	0
53	Sb53	44.9364	20.2808	6233.33	0	0
54	Sb54	44.9784	19.832	5444.44	0	0
55	Sb55	44.7996	20.3345	21500	0	0
56	Sb56	45.0123	20.1242	88483.3	0	0
57	Sb57	44.8677	19.9659	98216.7	0	0
58	Sb58	44.7015	21.3361	3333.33	0	0
59	Sb59	43.9777	21.2317	9588.89	0	0
60	Sb60	44.0859	21.0132	100	0	0
61	Sb61	44.0608	20.5114	15766.7	0	0
62	Sb62	44.0859	21.0132	66.6667	0	0
63	Sb63	44.0608	20.5114	450	0	0
64	Sb64	42.9145	21.9057	91133.3	0	0
65	Sb65	43.5106	21.8369	10933.3	0	0
66	Sb66	43.3226	21.3054	3133.33	0	0
67	Sb67	45.0697	20.9366	66.6667	0	0
68	Sb68	45.0423	21.0707	1566.67	0	0
69	Sb69	44.7738	20.9407	200	0	0
70	Sb70	45.1839	20.8589	23900	0	0
71	Sb71	45.2089	20.8431	13000	0	0
72	Sb72	45.0332	21.0579	550	0	0
73	Sb73	44.8242	20.8509	20222.2	0	0
74	Sb74	45.0332	21.0579	5100	0	0
75	Sb75	44.4658	21.5728	20311.1	0	0
76	Sb76	45.0844	20.4394	138625	0	0
77	Sb77	45.106	20.8783	1700	0	0
78	Sb78	44.8011	21.0504	4150	0	0
79	Sb79	45.5791	19.5268	33366.7	0	0
80	Sb80	45.642	19.535	21166.7	0	0
81	Sb81	45.5115	19.5398	106850	0	0
82	Sb82	45.3339	19.1341	78222.2	0	0
83	Sb83	45.3162	19.2228	3900	0	0
84	Sb84	45.3864	20.488	233.333	0	0
85	Sb85	45.3032	20.4861	1683.33	0	0
86	Sb86	45.3879	20.5096	7483.33	333.333	1
87	Sb87	45.842	19.7701	10500	0	0
88	Sb88	45.605	20.4458	3066.67	0	0
89	Sb89	45.5399	20.744	366.667	0	0
90	Sb90	45.7378	20.7334	7155.56	0	0
91	Sb91	45.0167	19.4667	62.4444	30.4444	15
92	Sb92			2865	2460	15
93	Sb93			3356.67	648.333	15
94	Sb94			1076.67	585	15
95	Sb95			5733.33	680	15
96	Sb96			620	105	15
97	Sb97			262.889	94.2222	15
98	Sb98			638.333	120	15
99	Sb99			1076.67	67.2222	15
100	Sb100			19.5	1.33333	8
101	Sb101			4066.67	12.6667	10
102	Sb102			190.667	0
103	Sb103			79.1111	14.3333	15
104	Sb104	45.4126	19.4908	10933.3	5.5	10
105	Sb105			9766.67	2.5	7
106	Sb106			26.1667	3	12
107	Sb107	44.7592	20.9908	172.556	1	5
108	Sb108	44.7742	20.0011	50.6667	2.83333	11
109	Sb109	45.2016	20.8685	3041.67	2491.67	11
110	Sb110	45.107	20.8876	721.667	721.667	15
111	Sb111	45.1716	20.9004	6933.33	64.7778	15
112	Sb112	45.0337	21.0571	330	54.7778	15
113	Sb113	45.181	20.6186	1285	62.2222	15
114	Sb114	45.1377	20.7173	531.667	426.667	14
115	Sb115	44.9561	20.7071	1801.67	0.666667	3
116	Sb116	45.0443	21.1555	76.6667	2.5	6
117	Sb117	44.5825	21.1717	284.778	9.33333	13
118	Sb118	44.9561	20.7071	510	144.556	11
119	Sb119			4191.67	0
120	Sb120	45.4004	19.3853	5700	0
121	Sb121	44.7958	20.2599	45.1667	1.66667	11
122	Sb122	44.7932	19.3652	2260	30.3333	15
123	Sb123	44.9364	20.2808	4690	85.3333	15
124	Sb124	44.9175	19.8613	12366.7	1.22222	5
125	Sb125	44.9963	19.8519	6533.33	3933.33	14
126	Sb126	45.0756	19.3254	3866.67	150.333	15
127	Sb127	45.0157	19.6666	9733.33	1633.33	13
128	Sb128	44.8146	19.6785	1190	5.66667	12
129	Sb129	44.9819	19.6838	2300	66.1667	14
130	Sb130	45.0077	20.1364	483.333	85.4444	14
131	Sb131	44.7551	19.6573	100.222	4	11
132	Sb132	44.6535	19.3217	69.6667	4.66667	12
133	Sb133			2276.67	6	10
134	Sb134			3065	13.8333	15
135	Sb135			12066.7	75.1111	11
136	Sb136			6200	0	4
137	Sb137			222.333	3.66667	11
138	Sb138			19	0	2
139	Sb139			738.333	0	2
140	Sb140			21.5556	3.66667	15
141	Sb141			78.7778	2.66667	11
142	Sb142			74.8889	0	8
143	Sb143			55.7778	4.16667	14
144	Sb144			168.222	0	2
145	Sb145			2.16667	0	0
146	Sb146			2.33333	1	10
147	Sb147			8.16667	0	1
148	Sb148			19.6667	0	1
149	Sb149			627.667	2	3
150	Sb150			0	0	1
151	Sb151			0.333333	0	2
152	Sb152			74.7778	15.5	15
153	Sb153			1	1.66667	7
154	Sb154			3.5	0	3
155	Sb155			1	0	9
156	Sb156			0	0	2
157	Sb157			16.1667	3.33333	8
158	Sb158			74.1111	4.5	14
159	Sb159			3.5	0.333333	3
160	Sb160	45.3482	19.6167	5.66667	0	2
161	Sb161			1500	32.6667	15
162	Sb162			641.667	26.6667	15
163	Sb163			112.333	9.16667	15
164	Sb164			1590	656.667	15
165	Sb165			1978.33	223.333	14
						758

## Sheet: UFC Spain 
Samples	Isolate code	LAT	LONG	Mean UFC total	Mean UFC A. flavus	nbr of isolates per location /monosporic
1	Sp1	38.88	-6.62	733.333	0	0
2	Sp2	38.8733	-6.6118	766.667	0	0
3	Sp3	38.8926	-6.7478	3044.44	466.667	8
4	Sp4	38.8702	-6.15296	5255.56	0	0
5	Sp5	38.8374	-6.2145	43466.7	350	2
6	Sp6	38.9325	-6.0571	16911.1	0	0
7	Sp7	38.9768	-5.87569	500	0	0
8	Sp8	39.001	-5.97727	7622.22	6666.67	1
9	Sp9	39.0167	-5.85	1300	0	0
10	Sp10	39.1559	-5.6337	30288.9	0	0
11	Sp11	39.155	-5.6069	1150	0	0
12	Sp12	39.1651	-5.6624	49055.6	0	0
13	Sp13	41.7174	-0.99039	12655.6	0	0
14	Sp14	41.8524	-0.37992	8488.89	0	0
15	Sp15	41.7534	-0.2224	2233.33	33333.3	1
16	Sp16	37.46	-5.98	1133.33	666.667	2
17	Sp17	41.7496	-0.26361	1950	0	0
18	Sp18	41.4552	-5.09268	9255.56	0	0
19	Sp19	42.0255	3.04907	100317	333.333	1
20	Sp20	41.7971	2.69319	106092	133333	2
21	Sp21	41.6194	0.97275	23766.7	0	1
22	Sp22	41.4601	-5.09821	266.667	0	0
23	Sp23	42.2069	-1.22556	1016.67	0	1
24	Sp24	41.7878	0.28112	5916.67	0	0
25	Sp25	41.5088	0.04338	16000	1683.33	2
26	Sp26	41.759	-0.08175	250	33333.3	0
27	Sp27	41.9618	0.02311	35644.4	0	0
28	Sp28	41.8492	-0.81565	400	0	0
29	Sp29	42.0601	3.06365	450	0	0
30	Sp30	41.4578	-5.09371	14816.7	0	0
31	Sp31	42.1507	-1.20764	8977.78	0	0
32	Sp32	41.9706	2.71714	2516.67	0	0
33	Sp33	41.7391	0.85451	3716.67	0	0
34	Sp34	41.9634	-0.11549	33900	33.3333	1
35	Sp35	41.8424	-0.2324	933.333	0	0
36	Sp36	41.6887	0.869	12622.2	4716.67	10
37	Sp37	41.7994	-0.10675	1850	0	0
38	Sp38	41.5009	-0.0951	566.667	0	0
39	Sp39	41.4838	-0.50909	616.667	0	0
40	Sp40	37.0087	-6.06011	2900	0	0
41	Sp41	37.0816	-5.94001	4650	0	0
42	Sp42	37.5251	-5.9258	1916.67	0	0
43	Sp43	37.7043	-5.3667	7200	33.3333	0
44	Sp44	37.509	-5.95432	25544.4	0	0
45	Sp45	37.5658	-5.87911	166.667	0	0
46	Sp46	37.6681	-5.42362	750	333.333	0
47	Sp47	37.6015	-5.70187	566.667	0	0
48	Sp48	41.3734	-5.25842	3300	0	0
49	Sp49	41.8698	0.31413	2883.33	0	0
50	Sp50	42.3154	2.94304	2666.67	0	0
51	Sp51	41.6711	0.9564	22288.9	33.3333	1
52	Sp52	41.9457	0.14256	18700	33.3333	2
53	Sp53	41.3712	-5.25417	11466.7	0	0
54	Sp54	39.1639	-1.78538	383.333	0	0
55	Sp55	38.9311	-2.0967	2750	0	0
56	Sp56	38.883	-1.933	500	0	0
57	Sp57	41.0095	-4.78819	266.667	33.3333	1
58	Sp58	41.6249	-3.48727	339444	33333.3	1
59	Sp59	41.6802	-3.73532	36300	0	0
60	Sp60	40.3183	-3.1058	7150	0	0
61	Sp61	42.3441	-5.5396	5133.33	0	0
62	Sp62	42.3508	-5.52996	866.667	0	0
63	Sp63	42.6014	-5.52383	666.667	0	0
64	Sp64	41.7217	0.48933	2766.67	0	0
65	Sp65	41.6106	0.88316	22566.7	0	0
66	Sp66	41.8026	0.6193	3600	0	0
67	Sp67	40.1672	-3.49296	1250	0	0
68	Sp68	42.5558	-1.3293	733.333	0	0
69	Sp69	42.3603	-1.7396	11655.6	0	0
70	Sp70	42.4936	-1.68	950	0	0
71	Sp71	42.2745	-1.76717	5100	0	0
72	Sp72	42.5689	-1.865	466.667	0	0
73	Sp73	42.3868	-1.49524	316.667	0	0
74	Sp74	42.3749	-1.66405	33.3333	0	0
75	Sp75	42.5965	-1.8285	366.667	0	0
76	Sp76	42.0064	-1.48704	266.667	0	0
77	Sp77	42.4036	-5.53376	0	0	0
78	Sp78	40.949	-5.46101	1033.33	0	0
79	Sp79	41.0571	-5.39205	1883.33	0	0
80	Sp80	41.025	-5.74798	11266.7	0	0
81	Sp81	41.533	-4.88946	750	0	0
82	Sp82	41.5304	-4.90396	166.667	0	0
83	Sp83	41.5088	-4.92099	2233.33	100	0
84	Sp84	41.5109	-4.92038	9333.33	0	0
85	Sp85	41.5184	-5.65368	66.6667	0	0
86	Sp86	41.394	-5.42156	0	0	0
87	Sp87	41.4842	-5.65021	97500	0	0
88	Sp88	41.5494	-5.53278	1433.33	0	0
89	Sp89	41.5128	-5.65	1050	0	0
90	Sp90	41.9845	-1.11306	816.667	0	0
91	Sp91	40.9265	-2.94309	9333.33	0	0
92	Sp92	41.7685	0.37928	66.6667	0	0
93	Sp93	41.9306	-0.06241	0	0	0
94	Sp94	41.8651	0.3308	97500	0	0
95	Sp95	42.0124	-0.37148	1433.33	0	0
96	Sp96	41.901	-0.17162	1050	0	0
97	Sp97	41.8326	-0.16558	816.667	0	0
98	Sp98	42.0452	-0.41723	11266.7	0	0
99	Sp99	41.9366	0.10209	750	0	0
100	Sp100	41.704	0.44204	1050	0	0
101	Sp101	41.6633	0.831675	13.1667	0	6
102	Sp102	41.6513	0.86964	9.66667	0	15
103	Sp103	41.5977	0.814685	77.3333	0	6
104	Sp104	41.7218	0.490128	5.16667	0	8
105	Sp105	42.0131	0.0995673	10.6667	0.333333	12
106	Sp106	41.8305	0.276682	1.66667	0	13
107	Sp107	42.1703	3.08654	44	0	4
108	Sp108	42.1703	3.08654	12	0.333333	9
109	Sp109	41.9734	-0.0893497	1.33333	1.33333	14
110	Sp110	41.577	-0.133199	0.833333	2	14
111	Sp111	41.5773	-0.132996	0.666667	0.333333	7
112	Sp112	41.5361	-0.138668	0.333333	0	9
113	Sp113	41.4902	-0.512773	10.1667	0	2
114	Sp114	41.8286	-0.272132	0.5	0	13
115	Sp115	41.877	-0.385533	18.7778	53.7778	15
116	Sp116	42.5736	-1.80792	1	1	12
117	Sp117	42.5801	-1.74038	0.333333	0.333333	9
118	Sp118	42.3752	-1.59609	0.666667	0.333333	12
119	Sp119	42.3858	-1.47879	1.33333	0.333333	13
120	Sp120	42.165	-1.20404	0	0	15
121	Sp121	42.0991	-0.971222	4.77778	21.7778	15
122	Sp122	41.0314	-5.37279	2	0.666667	15
123	Sp123	41.0314	-5.37279	3	2.33333	12
124	Sp124	40.9944	-5.43918	0.666667	0	11
125	Sp125	40.9362	-5.46513	1.5	4.16667	15
126	Sp126	42.2951	-5.70674	0.666667	0.666667	5
127	Sp127	42.4858	-5.82713	0	0	15
128	Sp128	42.4858	-5.82713	0.333333	0	13
129	Sp129	41.4906	-5.60333	0.666667	0.333333	13
130	Sp130	41.4958	-5.6625	4	3.33333	10
131	Sp131	41.4872	-5.64611	0	0	10
132	Sp132	41.545	-4.8709	2	0.333333	4
133	Sp133	37.7953	-5.08635	34.8333	603.333	15
134	Sp134	37.4517	-5.93652	6.83333	1.33333	15
135	Sp135	36.7607	-6.0479	0	0	14
136	Sp136	37.1887	-3.70235	0	0	7
137	Sp137	37.5256	-5.92434	13.5556	5.66667	15
138	Sp138	37.7063	-5.44109	14.6667	0.333333	14
139	Sp139	37.2347	-3.75134	19.6667	22.8889	10
140	Sp140	38.8876	-6.50777	68.8333	0	6
141	Sp141	39.9466	-6.37083	2.11111	15.4444	15
142	Sp142	39.9608	-6.4144	17.1111	0.333333	6
143	Sp143	39.9397	-6.34972	2.33333	0.333333	10
144	Sp144	39.9397	-6.34972	6.33333	0	12
145	Sp145	38.879	-6.86504	5.5	0.666667	11
146	Sp146	38.9047	-6.5861	39.6667	0.666667	6
147	Sp147	38.924	-6.68354	35.5	1.33333	15
148	Sp148	39.1335	-5.87151	15.6667	1.83333	10
149	Sp149	38.9174	-6.05261	44.2222	2	11
150	Sp150	39.0318	-5.87397	3.16667	0	8
151	Sp151	37.8114	-4.99599	33	615	15
152	Sp152	37.7723	-5.15555	52.2222	3.33333	14
153	Sp153	40.0543	-6.61263	15	2	15
						627

## Sheet: Greek Samples
Porvinces	Isolates/province	Population name	Sample ID
AMALIADA	68	G_Pop1	G10	G11	G14	G97	G98	G99	G93
ANDRAVIDA	39	G_Pop2	G12	G15	G95	G96
APOLLONIA NEA	22	G_Pop3	G91	G90
AVATO	89	G_Pop4	G81	G65	G67	G102	G103	G104	G105	G106	G107
DRAMA	14	G_Pop5	G75	G79	G76
ELLADA	59	G_Pop6	G113	G31	G82	G114	G109	G33
IMATHIA	7	G_Pop7	G6	G7
IRAKLEIA	41	G_Pop8	G16	G17	G19	G92	G94
KALOVATOS	15	G_Pop9	G108
KARDITSA	29	G_Pop10	G44	G126	G128
KARPERI	15	G_Pop11	G124
KASTRI	25	G_Pop12	G110	G112
KONITSA	15	G_Pop13	G115
LAGADIKIA	23	G_Pop14	G88	G89
LANGADAS	45	G_Pop15	G71	G84	G85	G86
LARISSA	43	G_Pop16	G20	G73	G116	G117	G118
NEA SANTA	14	G_Pop17	G87
NEA TIROLOI	58	G_Pop18	G120	G123	G122	G121
PELLA	32	G_Pop19	G1	G2	G3	G4	G5
PROTOPAPAS	13	G_Pop20	G111
SERRES	16	G_Pop21	G119	G58
THRACE	28	G_Pop22	G100	G35	G101
TRIKALA	56	G_Pop23	G9	G8	G24	G125	G127
VIOTIA	1	G_Pop24	G61	should be excluded
Total	766

## Sheet: Serbian Samples 
Porvinces	Isolates/province	Population name	Sample ID
Alibunar	55	Sb_Pop1	Sb109	Sb110	Sb111	Sb112
bogatić	15	Sb_Pop2	Sb122
Dolovo	29	Sb_Pop3	Sb163	Sb164
Kovačica	25	Sb_Pop4	Sb113	Sb114
Kovin	42	Sb_Pop5	Sb107	Sb108	Sb161	Sb162
Loznca	12	Sb_Pop6	Sb132
Malo Crniće	39	Sb_Pop7	Sb133	Sb134	Sb135	Sb136
Odžaci	18	Sb_Pop8	Sb105	Sb106
Pančevo	18	Sb_Pop9	Sb115	Sb165
Požarevac	34	Sb_Pop10	Sb141	Sb142	Sb143	Sb144
Ruma	17	Sb_Pop11	Sb124	Sb125	Sb160
Šabac	20	Sb_Pop12	Sb128	Sb131
Senta	47	Sb_Pop13	Sb152	Sb153	Sb154	Sb155	Sb156	Sb158
Šid	14	Sb_Pop14	Sb126
Smederevo	87	Sb_Pop15	Sb93	Sb96	Sb137	Sb138	Sb139	Sb140	Sb95	Sb94
SR. MITROVICA	30	Sb_Pop16	Sb92	Sb91
Sremska Mitrovica	26	Sb_Pop17	Sb127	Sb129
Stara Pazova	14	Sb_Pop18	Sb130
Subotica	23	Sb_Pop19	Sb157	Sb151	Sb146	Sb147	Sb149	Sb148
Surčin	11	Sb_Pop20	Sb121
Vrbas	35	Sb_Pop21	Sb100	Sb98	Sb99	Sb150	Sb159
Vršac	30	Sb_Pop22	Sb116	Sb117	Sb118
Zemun	30	Sb_Pop23	Sb123	Sb97
Total	671

## Sheet: Spanish Samples 
Porvinces	Isolates/province	Population name	Sample ID
Badajoz	64	Sp_Pop1	Sp3	Sp5	Sp8	Sp 140	Sp 145	Sp 146	Sp 147	Sp 149	Sp 150
Càceres	61	Sp_Pop2	Sp 141	Sp 142	Sp 143	Sp 144	Sp 148	Sp 153
Cadiz	13	Sp-Pop3	Sp 135
Córdoba	44	Sp-Pop4	Sp 133	Sp 151	Sp 152
GIRONA	16	Sp-Pop5	Sp19	Sp20	Sp 107	Sp 108
Granada	17	Sp-Pop6	Sp 136	Sp 139
HUESCA	89	Sp-Pop7	Sp15	Sp24	Sp26	Sp34	Sp52	Sp 105	Sp 106	Sp 109	Sp 110	Sp 111	Sp 112	Sp 114	Sp 115
León	30	Sp-Pop8	Sp 126	Sp 127	Sp 128
Lleida	42	Sp-Pop9	Sp21	Sp36	Sp51	Sp 101	Sp 102	Sp 103	Sp 104
Navara	57	Sp-Pop10	Sp119	Sp 116	Sp 117	Sp120	Sp118
Salamanca	38	Sp-Pop11	Sp 123	Sp 124	Sp 125	Sp 57
SEVILLA	45	Sp-Pop12	Sp16	Sp46	Sp 134	Sp 137	Sp 138
Valladolid	5	Sp-Pop13	Sp 58	Sp 132
Zamora	33	Sp-Pop14	Sp 129	Sp 130	Sp 131
Zaragoza	20	Sp-Pop15	Sp 113	Sp121	Sp122
Total	574

## Sheet: Aflatoxins Analysis 
sample code	country	Sampling year	Sample code (lab)	DM %	AFLA_B1 ppb	AFLA_B2 ppb	AFLA_G1 ppb	AFLA_G2 ppb	ABTOT ppb
AFX107	Greece	2020	G1	84.6772	< 0,01	< 0,01	< 0,01	< 0,01	< 0,04
AFX105	Greece	2020	G2	86.026	< 0,01	< 0,01	< 0,01	< 0,01	< 0,04
AFX118	Greece	2020	G3	86.359	< 0,01	< 0,01	< 0,01	< 0,01	< 0,04
AFX108	Greece	2020	G4	85.2368	< 0,01	< 0,01	< 0,01	< 0,01	< 0,04
AFX116	Greece	2020	G5	86.1585	< 0,01	< 0,01	< 0,01	< 0,01	< 0,04
AFX106	Greece	2020	G6	86.3162	< 0,01	< 0,01	< 0,01	< 0,01	< 0,04
AFX104	Greece	2020	G7	86.362	< 0,01	< 0,01	< 0,01	< 0,01	< 0,04				15.549
AFX102	Greece	2020	G8	86.4715	< 0,01	< 0,01	< 0,01	< 0,01	< 0,04
AFX161	Greece	2020	G9	87.279	< 0,01	< 0,01	< 0,01	< 0,01	< 0,04
AFX120	Greece	2020	G10	86.245	0.559533	0.01	0.01	0.01	0.59
AFX119	Greece	2020	G11	86.5459	7.42369	0.01	0.01	0.01	7.45
AFX121	Greece	2020	G12	86.6358	2.46147	0.01	0.01	0.01	2.49
AFX128	Greece	2020	G13	85.1342	< 0,01	< 0,01	< 0,01	< 0,01	< 0,04
AFX122	Greece	2020	G14	86.1862	< 0,01	< 0,01	< 0,01	< 0,01	< 0,04
AFX124	Greece	2020	G15	85.9187	< 0,01	< 0,01	< 0,01	< 0,01	< 0,04
AFX126	Greece	2020	G16	86.3458	< 0,01	< 0,01	< 0,01	< 0,01	< 0,04
AFX129	Greece	2020	G17	86.2206	< 0,01	< 0,01	< 0,01	< 0,01	< 0,04
AFX123	Greece	2020	G18	86.2204	< 0,01	< 0,01	< 0,01	< 0,01	< 0,04
AFX125	Greece	2020	G19	87.1622	< 0,01	< 0,01	< 0,01	< 0,01	< 0,04
AFX185	Greece	2020	G20	86.1689	< 0,01	< 0,01	< 0,01	< 0,01	< 0,04
AFX166	Greece	2020	G21	85.3572	< 0,01	< 0,01	< 0,01	< 0,01	< 0,04
AFX165	Greece	2020	G22	85.3915	< 0,01	< 0,01	< 0,01	< 0,01	< 0,04
AFX167	Greece	2020	G23	86.3205	< 0,01	< 0,01	< 0,01	< 0,01	< 0,04
AFX168	Greece	2020	G24	88.1486	< 0,01	< 0,01	< 0,01	< 0,01	< 0,04
AFX164	Greece	2020	G25	86.5233	< 0,01	< 0,01	< 0,01	< 0,01	< 0,04
AFX163	Greece	2020	G26	86.8707	< 0,01	< 0,01	< 0,01	< 0,01	< 0,04
AFX162	Greece	2020	G27	87.1657	< 0,01	< 0,01	< 0,01	< 0,01	< 0,04
AFX146	Greece	2020	G28	84.8432	< 0,01	< 0,01	< 0,01	< 0,01	< 0,04
AFX145	Greece	2020	G29	83.2559	< 0,01	< 0,01	< 0,01	< 0,01	< 0,04
AFX144	Greece	2020	G30	85.9329	< 0,01	< 0,01	< 0,01	< 0,01	< 0,04
AFX142	Greece	2020	G31	86.5675	< 0,01	< 0,01	< 0,01	< 0,01	< 0,04
AFX143	Greece	2020	G32	85.207	< 0,01	< 0,01	< 0,01	< 0,01	< 0,04
AFX140	Greece	2020	G33	86.6665	< 0,01	< 0,01	< 0,01	< 0,01	< 0,04
AFX139	Greece	2020	G34	87.3064	< 0,01	< 0,01	< 0,01	< 0,01	< 0,04
AFX136	Greece	2020	G35	88.2609	< 0,01	< 0,01	< 0,01	< 0,01	< 0,04
AFX141	Greece	2020	G36	85.0518	< 0,01	< 0,01	< 0,01	< 0,01	< 0,04
AFX137	Greece	2020	G37	87.1363	< 0,01	< 0,01	< 0,01	< 0,01	< 0,04
AFX147	Greece	2020	G38
AFX195	Greece	2020	G39
AFX138	Greece	2020	G40
AFX103	Greece	2020	G41
AFX113	Greece	2020	G42
AFX171	Greece	2020	G43
AFX197	Greece	2020	G44
AFX170	Greece	2020	G45
AFX169	Greece	2020	G46
AFX196	Greece	2020	G47
AFX101	Greece	2020	G48
AFX109	Greece	2020	G49
AFX110	Greece	2020	G50
AFX114	Greece	2020	G51
AFX111	Greece	2020	G52
AFX117	Greece	2020	G53
AFX148	Greece	2020	G54
AFX150	Greece	2020	G55
AFX153	Greece	2020	G56
AFX154	Greece	2020	G57
AFX155	Greece	2020	G58
AFX172	Greece	2020	G59
AFX193	Greece	2020	G60
AFX194	Greece	2020	G61
AFX130	Greece	2020	G62
AFX131	Greece	2020	G63
AFX132	Greece	2020	G64
AFX133	Greece	2020	G65
AFX134	Greece	2020	G66
AFX135	Greece	2020	G67
AFX151	Greece	2020	G68
AFX173	Greece	2020	G69
AFX198	Greece	2020	G70
AFX200	Greece	2020	G71
AFX149	Greece	2020	G72
AFX174	Greece	2020	G73
AFX187	Greece	2020	G74
AFX190	Greece	2020	G75
AFX192	Greece	2020	G76
AFX182	Greece	2020	G77
AFX188	Greece	2020	G78
AFX160	Greece	2020	G79
AFX183	Greece	2020	G80
AFX191	Greece	2020	G81
AFX127	Greece	2020	G82
AFX184	Greece	2020	G83
AFX683	Greece	2021	G84	87	< 0,01	< 0,01	< 0,01	< 0,01	< 0,04
AFX684	Greece	2021	G85	87.4	< 0,01	< 0,01	< 0,01	< 0,01	< 0,04
AFX685	Greece	2021	G86	88	< 0,01	< 0,01	< 0,01	< 0,01	< 0,04
AFX686	Greece	2021	G87	83.9	1.59	< 0,01	< 0,01	< 0,01	1.62
AFX687	Greece	2021	G88	85	< 0,01	< 0,01	< 0,01	< 0,01	< 0,04
AFX688	Greece	2021	G89	85.1	< 0,01	< 0,01	< 0,01	< 0,01	< 0,04
AFX689	Greece	2021	G90	85.2	< 0,01	< 0,01	< 0,01	< 0,01	< 0,04
AFX690	Greece	2021	G91	85.5	< 0,01	< 0,01	< 0,01	< 0,01	< 0,04
AFX701	Greece	2021	G92	85.6	0.15	< 0,01	< 0,01	< 0,01	0.18
AFX702	Greece	2021	G93	87.2	< 0,01	< 0,01	< 0,01	< 0,01	< 0,04
AFX703	Greece	2021	G94	86.9	< 0,01	< 0,01	< 0,01	< 0,01	< 0,04
AFX704	Greece	2021	G95	86.6	< 0,01	< 0,01	< 0,01	< 0,01	< 0,04
AFX705	Greece	2021	G96	86.7	< 0,01	< 0,01	< 0,01	< 0,01	< 0,04
AFX706	Greece	2021	G97	86.5	30.54	1.12585	< 0,01	< 0,01	31.69
AFX707	Greece	2021	G98	87.3	< 0,01	< 0,01	< 0,01	< 0,01	< 0,04
AFX708	Greece	2021	G99	85.8	< 0,01	< 0,01	< 0,01	< 0,01	< 0,04
AFX713	Greece	2021	G100	85.7	< 0,01	< 0,01	< 0,01	< 0,01	< 0,04
AFX714	Greece	2021	G101	86.5	< 0,01	< 0,01	< 0,01	< 0,01	< 0,04
AFX715	Greece	2021	G102	85.7	< 0,01	< 0,01	< 0,01	< 0,01	< 0,04
AFX716	Greece	2021	G103	86.4	< 0,01	< 0,01	< 0,01	< 0,01	< 0,04
AFX717	Greece	2021	G104	84.3	< 0,01	< 0,01	< 0,01	< 0,01	< 0,04
AFX718	Greece	2021	G105	85.5	< 0,01	< 0,01	< 0,01	< 0,01	< 0,04
AFX719	Greece	2021	G106	84.5	< 0,01	< 0,01	< 0,01	< 0,01	< 0,04
AFX720	Greece	2021	G107	85.2	< 0,01	< 0,01	< 0,01	< 0,01	< 0,04
AFX721	Greece	2021	G108	88.4	52.59	< 0,01	< 0,01	< 0,01	52.62
AFX722	Greece	2021	G109	87.6	9.83	< 0,01	< 0,01	< 0,01	9.86
AFX723	Greece	2021	G110	87	< 0,01	< 0,01	< 0,01	< 0,01	< 0,04
AFX724	Greece	2021	G111	85.5	< 0,01	< 0,01	< 0,01	< 0,01	< 0,04
AFX725	Greece	2021	G112	87.9	< 0,01	< 0,01	< 0,01	< 0,01	< 0,04
AFX726	Greece	2021	G113	85.9	< 0,01	< 0,01	< 0,01	< 0,01	< 0,04
AFX727	Greece	2021	G114	85.6	< 0,01	< 0,01	< 0,01	< 0,01	< 0,04
AFX728	Greece	2021	G115	85	< 0,01	< 0,01	< 0,01	< 0,01	< 0,04
AFX743	Greece	2021	G116	84.8	< 0,01	< 0,01	< 0,01	< 0,01	< 0,04
AFX744	Greece	2021	G117	86.8	< 0,01	< 0,01	< 0,01	< 0,01	< 0,04
AFX745	Greece	2021	G118	86.8	< 0,01	< 0,01	< 0,01	< 0,01	< 0,04
AFX746	Greece	2021	G119	85.4	< 0,01	< 0,01	< 0,01	< 0,01	< 0,04
AFX747	Greece	2021	G120	87.4	< 0,01	< 0,01	< 0,01	< 0,01	< 0,04
AFX748	Greece	2021	G121	87.2	< 0,01	< 0,01	< 0,01	< 0,01	< 0,04
AFX749	Greece	2021	G122	87.8	< 0,01	< 0,01	< 0,01	< 0,01	< 0,04
AFX750	Greece	2021	G123	87.2	< 0,01	< 0,01	< 0,01	< 0,01	< 0,04
AFX753	Greece	2021	G124	88	< 0,01	< 0,01	< 0,01	< 0,01	< 0,04
AFX757	Greece	2021	G125	89.2	< 0,01	< 0,01	< 0,01	< 0,01	< 0,04
AFX758	Greece	2021	G126	88.7	44.71	< 0,01	< 0,01	< 0,01	44.74
AFX759	Greece	2021	G127	88.3	< 0,01	< 0,01	< 0,01	< 0,01	< 0,04
AFX760	Greece	2021	G128	86.3	4.22	< 0,01	< 0,01	< 0,01	4.25
AFX319	Spain	2020	Sp1	89.9573	< 0,01	0.01	0.01	0.01	< 0,04
AFX320	Spain	2020	Sp2	89.9649	< 0,01	0.01	0.01	0.01	< 0,04
AFX321	Spain	2020	Sp3	88.4346	< 0,01	0.01	0.01	0.01	< 0,04
AFX327	Spain	2020	Sp4	87.8621	< 0,01	0.01	0.01	0.01	< 0,04
AFX328	Spain	2020	Sp5	90.3699	< 0,01	0.01	0.01	0.01	< 0,04
AFX330	Spain	2020	Sp6	92.435	< 0,01	0.01	0.01	0.01	< 0,04
AFX331	Spain	2020	Sp7	90.9164	< 0,01	0.01	0.01	0.01	< 0,04
AFX332	Spain	2020	Sp8	87.9688	< 0,01	0.01	0.01	0.01	< 0,04
AFX351	Spain	2020	Sp9	90.4509	< 0,01	0.01	0.01	0.01	< 0,04
AFX334	Spain	2020	Sp10	91.4208	< 0,01	0.01	0.01	0.01	< 0,04
AFX335	Spain	2020	Sp11	91.3282	< 0,01	0.01	0.01	0.01	< 0,04
AFX336	Spain	2020	Sp12	92.1739	< 0,01	0.01	0.01	0.01	< 0,04
AFX365	Spain	2020	Sp13	92.3433	< 0,01	0.01	0.01	0.01	< 0,04
AFX366	Spain	2020	Sp14	92.2277	< 0,01	0.01	0.01	0.01	< 0,04
AFX395	Spain	2020	Sp15	92.4673	< 0,01	0.01	0.01	0.01	< 0,04
AFX396	Spain	2020	Sp16	89.255	< 0,01	0.01	0.01	0.01	< 0,04
AFX400	Spain	2020	Sp17	91.54	< 0,01	0.01	0.01	0.01	< 0,04
AFX358	Spain	2020	Sp18	90.9935	< 0,01	0.01	0.01	0.01	< 0,04
AFX362	Spain	2020	Sp19	92.4273	< 0,01	0.01	0.01	0.01	< 0,04
AFX364	Spain	2020	Sp20	92.466	< 0,01	0.01	0.01	0.01	< 0,04
AFX380	Spain	2020	Sp21	92.3468	< 0,01	0.01	0.01	0.01	< 0,04
AFX383	Spain	2020	Sp22	90.8585	< 0,01	0.01	0.01	0.01	< 0,04
AFX384	Spain	2020	Sp23	92.4676	< 0,01	0.01	0.01	0.01	< 0,04
AFX385	Spain	2020	Sp24	92.4029	< 0,01	0.01	0.01	0.01	< 0,04
AFX386	Spain	2020	Sp25	91.8496	< 0,01	0.01	0.01	0.01	< 0,04
AFX394	Spain	2020	Sp26	92.5214	< 0,01	0.01	0.01	0.01	< 0,04
AFX397	Spain	2020	Sp27	91.7752	< 0,01	0.01	0.01	0.01	< 0,04
AFX398	Spain	2020	Sp28	92.1431	< 0,01	0.01	0.01	0.01	< 0,04
AFX403	Spain	2020	Sp29	92.3756	< 0,01	0.01	0.01	0.01	< 0,04
AFX359	Spain	2020	Sp30	90.693	< 0,01	0.01	0.01	0.01	< 0,04
AFX367	Spain	2020	Sp31	91.9803	< 0,01	0.01	0.01	0.01	< 0,04
AFX393	Spain	2020	Sp32	92.3607	< 0,01	0.01	0.01	0.01	< 0,04
AFX399	Spain	2020	Sp33	91.7743	< 0,01	0.01	0.01	0.01	< 0,04
AFX401	Spain	2020	Sp34	92.3181	< 0,01	0.01	0.01	0.01	< 0,04
AFX360	Spain	2020	Sp35	91.9254	< 0,01	0.01	0.01	0.01	< 0,04
AFX361	Spain	2020	Sp36	91.8821	< 0,01	0.01	0.01	0.01	< 0,04
AFX363	Spain	2020	Sp37	91.9247	< 0,01	0.01	0.01	0.01	< 0,04
AFX381	Spain	2020	Sp38	91.7171	< 0,01	0.01	0.01	0.01	< 0,04
AFX402	Spain	2020	Sp39	92.2959	< 0,01	0.01	0.01	0.01	< 0,04
AFX314	Spain	2020	Sp40	87.2928	< 0,01	0.01	0.01	0.01	< 0,04
AFX317	Spain	2020	Sp41	90.2293	< 0,01	0.01	0.01	0.01	< 0,04
AFX318	Spain	2020	Sp42	88.427	< 0,01	0.01	0.01	0.01	< 0,04
AFX325	Spain	2020	Sp43	88.5296	< 0,01	0.01	0.01	0.01	< 0,04
AFX337	Spain	2020	Sp44	89.0199	< 0,01	0.01	0.01	0.01	< 0,04
AFX338	Spain	2020	Sp45	88.7484	< 0,01	0.01	0.01	0.01	< 0,04
AFX339	Spain	2020	Sp46	88.1538	< 0,01	0.01	0.01	0.01	< 0,04
AFX340	Spain	2020	Sp47	88.9276	< 0,01	0.01	0.01	0.01	< 0,04
AFX357	Spain	2020	Sp48	89.9851	< 0,01	0.01	0.01	0.01	< 0,04
AFX352	Spain	2020	Sp49	92.176	< 0,01	0.01	0.01	0.01	< 0,04
AFX353	Spain	2020	Sp50	92.4217	< 0,01	0.01	0.01	0.01	< 0,04
AFX354	Spain	2020	Sp51	92.4952	< 0,01	0.01	0.01	0.01	< 0,04
AFX355	Spain	2020	Sp52	92.5216	< 0,01	0.01	0.01	0.01	< 0,04
AFX356	Spain	2020	Sp53	90.7696	< 0,01	0.01	0.01	0.01	< 0,04
AFX310	Spain	2020	Sp 54	93.0385	< 0,01	0.01	0.01	0.01	< 0,04
AFX315	Spain	2020	Sp 55	93.0403	< 0,01	0.01	0.01	0.01	< 0,04
AFX311	Spain	2020	Sp 56	92.8005	< 0,01	0.01	0.01	0.01	< 0,04
AFX322	Spain	2020	Sp 57	89.9469	< 0,01	0.01	0.01	0.01	< 0,04
AFX308	Spain	2020	Sp 58	93.8684	< 0,01	0.01	0.01	0.01	< 0,04
AFX306	Spain	2020	Sp 59	93.1851	< 0,01	0.01	0.01	0.01	< 0,04
AFX 312	Spain	2020	Sp 60	89.5426	< 0,01	0.01	0.01	0.01	< 0,04
AFX 373	Spain	2020	Sp 61	92.4723	< 0,01	0.01	0.01	0.01	< 0,04
AFX 378	Spain	2020	Sp 62	91.9272	< 0,01	0.01	0.01	0.01	< 0,04
AFX 346	Spain	2020	Sp 63	91.9198	< 0,01	0.01	0.01	0.01	< 0,04
AFX 388	Spain	2020	Sp 64	92.8286	< 0,01	0.01	0.01	0.01	< 0,04
AFX 342	Spain	2020	Sp 65	92.4341	< 0,01	0.01	0.01	0.01	< 0,04
AFX 349	Spain	2020	Sp 66	92.7273	< 0,01	0.01	0.01	0.01	< 0,04
AFX 323	Spain	2020	Sp 67	89.8733	< 0,01	0.01	0.01	0.01	< 0,04
AFX 326	Spain	2020	Sp 68	92.508	< 0,01	0.01	0.01	0.01	< 0,04
AFX 372	Spain	2020	Sp 69	92.3069	< 0,01	0.01	0.01	0.01	< 0,04
AFX 347	Spain	2020	Sp 70	92.3803	< 0,01	0.01	0.01	0.01	< 0,04
AFX 348	Spain	2020	Sp 71	92.1978	< 0,01	0.01	0.01	0.01	< 0,04
AFX 344	Spain	2020	Sp 72	92.0008	< 0,01	0.01	0.01	0.01	< 0,04
AFX 329	Spain	2020	Sp 73	91.9229	< 0,01	0.01	0.01	0.01	< 0,04
AFX 343	Spain	2020	Sp 74	92.2989	< 0,01	0.01	0.01	0.01	< 0,04
AFX 350	Spain	2020	Sp 75	92.1679	< 0,01	0.01	0.01	0.01	< 0,04
AFX 341	Spain	2020	Sp 76	92.1504	< 0,01	0.01	0.01	0.01	< 0,04
AXF 333	Spain	2020	Sp 77	91.9818	< 0,01	0.01	0.01	0.01	< 0,04
AFX304	Spain	2020	Sp 78	90.9823	< 0,01	0.01	0.01	0.01	< 0,04
AFX305	Spain	2020	Sp 79	90.8609	< 0,01	0.01	0.01	0.01	< 0,04
AFX303	Spain	2020	Sp 80	93.0786	< 0,01	0.01	0.01	0.01	< 0,04
AFX 345	Spain	2020	Sp 81	89.8899	< 0,01	0.01	0.01	0.01	< 0,04
AFX 389	Spain	2020	Sp 82	90.8891	< 0,01	0.01	0.01	0.01	< 0,04
AFX 387	Spain	2020	Sp 83	90.4311	< 0,01	0.01	0.01	0.01	< 0,04
AFX 390	Spain	2020	Sp 84	89.9294	< 0,01	0.01	0.01	0.01	< 0,04
AFX 392	Spain	2020	Sp 85	89.9245	< 0,01	0.01	0.01	0.01	< 0,04
AFX 391	Spain	2020	Sp 86	89.8517	< 0,01	0.01	0.01	0.01	< 0,04
AFX307	Spain	2020	Sp 87	93.9499	< 0,01	0.01	0.01	0.01	< 0,04
AFX309	Spain	2020	Sp 88	93.6963	< 0,01	0.01	0.01	0.01	< 0,04
AFX313	Spain	2020	Sp 89	94.0211	< 0,01	0.01	0.01	0.01	< 0,04
AFX 382	Spain	2020	Sp 90	92.563	< 0,01	0.01	0.01	0.01	< 0,04
AFX368	Spain	2020	Sp 91
AFX324	Spain	2020	Sp 92
AFX369	Spain	2020	Sp 93
AFX370	Spain	2020	Sp 94
AFX371	Spain	2020	Sp 95
AFX375	Spain	2020	Sp 96
AFX376	Spain	2020	Sp 97
AFX377	Spain	2020	Sp 98
AFX379	Spain	2020	Sp 99
AFX316	Spain	2020	Sp 100
AFX601	Spain	2021	Sp 101	93.4	< 0,01	< 0,01	< 0,01	< 0,01	< 0,04
AFX602	Spain	2021	Sp 102	92.5	< 0,01	< 0,01	< 0,01	< 0,01	< 0,04
AFX603	Spain	2021	Sp 103	92.6	< 0,01	< 0,01	< 0,01	< 0,01	< 0,04
AFX604	Spain	2021	Sp 104	93.4	< 0,01	< 0,01	< 0,01	< 0,01	< 0,04
AFX605	Spain	2021	Sp 105	93.4	< 0,01	< 0,01	< 0,01	< 0,01	< 0,04
AFX606	Spain	2021	Sp 106	92.8	< 0,01	< 0,01	< 0,01	< 0,01	< 0,04
AFX607	Spain	2021	Sp 107	93.5	< 0,01	< 0,01	< 0,01	< 0,01	< 0,04
AFX608	Spain	2021	Sp 108	93.6	< 0,01	< 0,01	< 0,01	< 0,01	< 0,04
AFX609	Spain	2021	Sp 109	93.1	< 0,01	< 0,01	< 0,01	< 0,01	< 0,04
AFX610	Spain	2021	Sp 110	92.8	< 0,01	< 0,01	< 0,01	< 0,01	< 0,04
AFX611	Spain	2021	Sp 111	92.8	< 0,01	< 0,01	< 0,01	< 0,01	< 0,04
AFX612	Spain	2021	Sp 112	93.1	< 0,01	< 0,01	< 0,01	< 0,01	< 0,04
AFX613	Spain	2021	Sp 113	93	< 0,01	< 0,01	< 0,01	< 0,01	< 0,04
AFX614	Spain	2021	Sp 114	93.4	< 0,01	< 0,01	< 0,01	< 0,01	< 0,04
AFX615	Spain	2021	Sp 115	93.4	< 0,01	< 0,01	< 0,01	< 0,01	< 0,04
AFX616	Spain	2021	Sp 116	90	< 0,01	< 0,01	< 0,01	< 0,01	< 0,04
AFX617	Spain	2021	Sp 117	93.5	< 0,01	< 0,01	< 0,01	< 0,01	< 0,04
AFX618	Spain	2021	Sp 118	92.2	< 0,01	< 0,01	< 0,01	< 0,01	< 0,04
AFX619	Spain	2021	Sp 119	91.9	< 0,01	< 0,01	< 0,01	< 0,01	< 0,04
AFX621	Spain	2021	Sp 120	91.6	2.61	< 0,01	< 0,01	< 0,01	2.64
AFX620	Spain	2021	Sp 121	85.7	< 0,01	< 0,01	< 0,01	< 0,01	< 0,04
AFX640	Spain	2021	Sp 122	87.4	< 0,01	< 0,01	< 0,01	< 0,01	< 0,04
AFX641	Spain	2021	Sp 123	88.6	< 0,01	< 0,01	< 0,01	< 0,01	< 0,04
AFX642	Spain	2021	Sp 124	89.1	< 0,01	< 0,01	< 0,01	< 0,01	< 0,04
AFX643	Spain	2021	Sp 125	88	< 0,01	< 0,01	< 0,01	< 0,01	< 0,04
AFX644	Spain	2021	Sp 126	91.4	< 0,01	< 0,01	< 0,01	< 0,01	< 0,04
AFX645	Spain	2021	Sp 127	92.5	< 0,01	< 0,01	< 0,01	< 0,01	< 0,04
AFX646	Spain	2021	Sp 128	90.4	< 0,01	< 0,01	< 0,01	< 0,01	< 0,04
AFX647	Spain	2021	Sp 129	94.2	< 0,01	< 0,01	< 0,01	< 0,01	< 0,04
AFX648	Spain	2021	Sp 130	93.5	< 0,01	< 0,01	< 0,01	< 0,01	< 0,04
AFX649	Spain	2021	Sp 131	93.6	< 0,01	< 0,01	< 0,01	< 0,01	< 0,04
AFX650	Spain	2021	Sp 132	93.1	< 0,01	< 0,01	< 0,01	< 0,01	< 0,04
AFX651	Spain	2021	Sp 133	86.9	< 0,01	< 0,01	< 0,01	< 0,01	< 0,04
AFX652	Spain	2021	Sp 134	88.5	< 0,01	< 0,01	< 0,01	< 0,01	< 0,04
AFX653	Spain	2021	Sp 135	87.7	< 0,01	< 0,01	< 0,01	< 0,01	< 0,04
AFX654	Spain	2021	Sp 136	88.1	< 0,01	< 0,01	< 0,01	< 0,01	< 0,04
AFX655	Spain	2021	Sp 137	87.2	< 0,01	< 0,01	< 0,01	< 0,01	< 0,04
AFX656	Spain	2021	Sp 138	87.8	< 0,01	< 0,01	< 0,01	< 0,01	< 0,04
AFX657	Spain	2021	Sp 139	86.8	< 0,01	< 0,01	< 0,01	< 0,01	< 0,04
AFX658	Spain	2021	Sp 140	93.1	< 0,01	< 0,01	< 0,01	< 0,01	< 0,04
AFX659	Spain	2021	Sp 141	94.3	< 0,01	< 0,01	< 0,01	< 0,01	< 0,04
AFX660	Spain	2021	Sp 142	93.5	< 0,01	< 0,01	< 0,01	< 0,01	< 0,04
AFX661	Spain	2021	Sp 143	94.5	< 0,01	< 0,01	< 0,01	< 0,01	< 0,04
AFX662	Spain	2021	Sp 144	94.5	< 0,01	< 0,01	< 0,01	< 0,01	< 0,04
AFX663	Spain	2021	Sp 145	92.6	< 0,01	< 0,01	< 0,01	< 0,01	< 0,04
AFX664	Spain	2021	Sp 146	92.4	< 0,01	< 0,01	< 0,01	< 0,01	< 0,04
AFX665	Spain	2021	Sp 147	92.3	< 0,01	< 0,01	< 0,01	< 0,01	< 0,04
AFX666	Spain	2021	Sp 148	93	< 0,01	< 0,01	< 0,01	< 0,01	< 0,04
AFX667	Spain	2021	Sp 149	92.7	< 0,01	< 0,01	< 0,01	< 0,01	< 0,04
AFX668	Spain	2021	Sp 150	93.8	< 0,01	< 0,01	< 0,01	< 0,01	< 0,04
AFX669	Spain	2021	Sp 151	94.9	< 0,01	< 0,01	< 0,01	< 0,01	< 0,04
AFX670	Spain	2021	Sp 152	94.1	< 0,01	< 0,01	< 0,01	< 0,01	< 0,04
AFX671	Spain	2021	Sp 153	93.5	< 0,01	< 0,01	< 0,01	< 0,01	< 0,04
AFX232	Serbia	2020	Sb1	85.2281	< 0,01	0.01	0.01	0.01	< 0,04
AFX235	Serbia	2020	Sb2	86.0951	< 0,01	0.01	0.01	0.01	< 0,04
AFX236	Serbia	2020	Sb3	87.7006	< 0,01	0.01	0.01	0.01	< 0,04
AFX230	Serbia	2020	Sb4	86.7364	< 0,01	0.01	0.01	0.01	< 0,04
AFX237	Serbia	2020	Sb5	85.6559	< 0,01	0.01	0.01	0.01	< 0,04
AFX273	Serbia	2020	Sb6	87.6041	< 0,01	0.01	0.01	0.01	< 0,04
AFX293	Serbia	2020	Sb7	85.7257	< 0,01	0.01	0.01	0.01	< 0,04
AFX264	Serbia	2020	Sb8	85.6179	< 0,01	0.01	0.01	0.01	< 0,04
AFX219	Serbia	2020	Sb9	86.9793	< 0,01	0.01	0.01	0.01	< 0,04
AFX261	Serbia	2020	Sb10	87.3734	< 0,01	0.01	0.01	0.01	< 0,04
AFX262	Serbia	2020	Sb11	87.5608	< 0,01	0.01	0.01	0.01	< 0,04
AFX297	Serbia	2020	Sb12	87.5707	< 0,01	0.01	0.01	0.01	< 0,04
AFX290	Serbia	2020	Sb13	86.1585	< 0,01	0.01	0.01	0.01	< 0,04
AFX268	Serbia	2020	Sb14	86.7521	< 0,01	0.01	0.01	0.01	< 0,04
AFX267	Serbia	2020	Sb15	87.3256	< 0,01	0.01	0.01	0.01	< 0,04
AFX206	Serbia	2020	Sb16	87.0817	< 0,01	0.01	0.01	0.01	< 0,04
AFX211	Serbia	2020	Sb17	85.8217	< 0,01	0.01	0.01	0.01	< 0,04
AFX212	Serbia	2020	Sb18	86.1934	< 0,01	0.01	0.01	0.01	< 0,04
AFX203	Serbia	2020	Sb19	85.8447	< 0,01	0.01	0.01	0.01	< 0,04
AFX204	Serbia	2020	Sb20	85.6513	< 0,01	0.01	0.01	0.01	< 0,04
AFX213	Serbia	2020	Sb21	85.8018	< 0,01	0.01	0.01	0.01	< 0,04
AFX202	Serbia	2020	Sb22	86.1157	< 0,01	0.01	0.01	0.01	< 0,04
AFX205	Serbia	2020	Sb23	86.8831	< 0,01	0.01	0.01	0.01	< 0,04
AFX207	Serbia	2020	Sb24	86.8596	< 0,01	0.01	0.01	0.01	< 0,04
AFX210	Serbia	2020	Sb25	86.4147	< 0,01	0.01	0.01	0.01	< 0,04
AFX217	Serbia	2020	Sb26	86.3771	< 0,01	0.01	0.01	0.01	< 0,04
AFX218	Serbia	2020	Sb27	86.8029	< 0,01	0.01	0.01	0.01	< 0,04
AFX215	Serbia	2020	Sb28	86.0668	< 0,01	0.01	0.01	0.01	< 0,04
AFX214	Serbia	2020	Sb29	87.1066	< 0,01	0.01	0.01	0.01	< 0,04
AFX296	Serbia	2020	Sb30	85.2459	< 0,01	0.01	0.01	0.01	< 0,04
AFX272	Serbia	2020	Sb31	86.6942	< 0,01	0.01	0.01	0.01	< 0,04
AFX301	Serbia	2020	Sb32	86.1984	< 0,01	0.01	0.01	0.01	< 0,04
AFX276	Serbia	2020	Sb33	85.8691	< 0,01	0.01	0.01	0.01	< 0,04
AFX275	Serbia	2020	Sb34	85.4312	< 0,01	0.01	0.01	0.01	< 0,04
AFX277	Serbia	2020	Sb35	87.7712	< 0,01	0.01	0.01	0.01	< 0,04
AFX216	Serbia	2020	Sb36	86.9723	< 0,01	0.01	0.01	0.01	< 0,04
AFX274	Serbia	2020	Sb37	86.6314	< 0,01	0.01	0.01	0.01	< 0,04
AFX300	Serbia	2020	Sb38	85.3393	< 0,01	0.01	0.01	0.01	< 0,04
AFX302	Serbia	2020	Sb39	86.8018	< 0,01	0.01	0.01	0.01	< 0,04
AFX260	Serbia	2020	Sb40	87.734	< 0,01	0.01	0.01	0.01	< 0,04
AFX259	Serbia	2020	Sb41	87.8269	< 0,01	0.01	0.01	0.01	< 0,04
AFX298	Serbia	2020	Sb42	86.4346	< 0,01	0.01	0.01	0.01	< 0,04
AFX284	Serbia	2020	Sb43	84.865	< 0,01	0.01	0.01	0.01	< 0,04
AFX283	Serbia	2020	Sb44	86.9762	< 0,01	0.01	0.01	0.01	< 0,04
AFX231	Serbia	2020	Sb45	86.6428	< 0,01	0.01	0.01	0.01	< 0,04
AFX229	Serbia	2020	Sb46	86.8446	< 0,01	0.01	0.01	0.01	< 0,04
AFX227	Serbia	2020	Sb47	86.6926	< 0,01	0.01	0.01	0.01	< 0,04
AFX294	Serbia	2020	Sb48	86.1725	< 0,01	0.01	0.01	0.01	< 0,04
AFX266	Serbia	2020	Sb49	86.1447	< 0,01	0.01	0.01	0.01	< 0,04
AFX265	Serbia	2020	Sb50	87.7658	< 0,01	0.01	0.01	0.01	< 0,04
AFX295	Serbia	2020	Sb51	85.48	< 0,01	0.01	0.01	0.01	< 0,04
AFX279	Serbia	2020	Sb52	86.3302	< 0,01	0.01	0.01	0.01	< 0,04
AFX281	Serbia	2020	Sb53	86.3676	< 0,01	0.01	0.01	0.01	< 0,04
AFX280	Serbia	2020	Sb54	87.7379	< 0,01	0.01	0.01	0.01	< 0,04
AFX285	Serbia	2020	Sb55	86.9922	< 0,01	0.01	0.01	0.01	< 0,04
AFX258	Serbia	2020	Sb56	87.0624	< 0,01	0.01	0.01	0.01	< 0,04
AFX282	Serbia	2020	Sb57	86.9302	< 0,01	0.01	0.01	0.01	< 0,04
AFX263	Serbia	2020	Sb58	86.8051	< 0,01	0.01	0.01	0.01	< 0,04
AFX299	Serbia	2020	Sb59	85.5225	< 0,01	0.01	0.01	0.01	< 0,04
AFX288	Serbia	2020	Sb60	88.1644	< 0,01	0.01	0.01	0.01	< 0,04
AFX286	Serbia	2020	Sb61	87.5381	< 0,01	0.01	0.01	0.01	< 0,04
AFX270	Serbia	2020	Sb62	87.7722	< 0,01	0.01	0.01	0.01	< 0,04
AFX287	Serbia	2020	Sb63	86.9925	< 0,01	0.01	0.01	0.01	< 0,04
AFX271	Serbia	2020	Sb64	85.2341	< 0,01	0.01	0.01	0.01	< 0,04
AFX291	Serbia	2020	Sb65	87.4853	< 0,01	0.01	0.01	0.01	< 0,04
AFX289	Serbia	2020	Sb66	86.025	< 0,01	0.01	0.01	0.01	< 0,04
AFX247	Serbia	2020	Sb67	86.1039	< 0,01	0.01	0.01	0.01	< 0,04
AFX246	Serbia	2020	Sb68	85.8517	< 0,01	0.01	0.01	0.01	< 0,04
AFX250	Serbia	2020	Sb69	86.5682	< 0,01	0.01	0.01	0.01	< 0,04
AFX242	Serbia	2020	Sb70	87.8589	< 0,01	0.01	0.01	0.01	< 0,04
AFX241	Serbia	2020	Sb71	88.0967	< 0,01	0.01	0.01	0.01	< 0,04
AFX244	Serbia	2020	Sb72	85.4136	< 0,01	0.01	0.01	0.01	< 0,04
AFX249	Serbia	2020	Sb73	86.1432	< 0,01	0.01	0.01	0.01	< 0,04
AFX245	Serbia	2020	Sb74	86.0368	< 0,01	0.01	0.01	0.01	< 0,04
AFX201	Serbia	2020	Sb75	85.5925	< 0,01	0.01	0.01	0.01	< 0,04
AFX243	Serbia	2020	Sb76	86.3827	< 0,01	0.01	0.01	0.01	< 0,04
AFX248	Serbia	2020	Sb77	85.8461	< 0,01	0.01	0.01	0.01	< 0,04
AFX251	Serbia	2020	Sb78	85.9018	< 0,01	0.01	0.01	0.01	< 0,04
AFX233	Serbia	2020	Sb79	85.8768	< 0,01	0.01	0.01	0.01	< 0,04
AFX234	Serbia	2020	Sb80	86.157	< 0,01	0.01	0.01	0.01	< 0,04
AFX226	Serbia	2020	Sb81	87.0641	< 0,01	0.01	0.01	0.01	< 0,04
AFX209	Serbia	2020	Sb82	85.8162	< 0,01	0.01	0.01	0.01	< 0,04
AFX208	Serbia	2020	Sb83	85.6924	< 0,01	0.01	0.01	0.01	< 0,04
AFX220	Serbia	2020	Sb84	86.5272	< 0,01	0.01	0.01	0.01	< 0,04
AFX223	Serbia	2020	Sb85	87.044	< 0,01	0.01	0.01	0.01	< 0,04
AFX221	Serbia	2020	Sb86	89.6337	< 0,01	0.01	0.01	0.01	< 0,04
AFX228	Serbia	2020	Sb87	86.2188	< 0,01	0.01	0.01	0.01	< 0,04
AFX224	Serbia	2020	Sb88	87.0624	< 0,01	0.01	0.01	0.01	< 0,04
AFX225	Serbia	2020	Sb89	86.4409	< 0,01	0.01	0.01	0.01	< 0,04
AFX222	Serbia	2020	Sb90	86.8488	< 0,01	0.01	0.01	0.01	< 0,04
AFX393	Serbia	2021	Sb91	78.6	14.9	0.148848	0.01	0.01	15.07
AFX394	Serbia	2021	Sb92	72.9	< 0,01	0.01	0.01	0.01	< 0,04
AFX395	Serbia	2021	Sb93	72.4	< 0,01	0.01	0.01	0.01	< 0,04
AFX396	Serbia	2021	Sb94	71.2	< 0,01	0.01	0.01	0.01	< 0,04
AFX397	Serbia	2021	Sb95	70.4	< 0,01	0.01	0.01	0.01	< 0,04
AFX398	Serbia	2021	Sb96	75.9	< 0,01	0.01	0.01	0.01	< 0,04
AFX399	Serbia	2021	Sb97	62.7	< 0,01	0.01	0.01	0.01	< 0,04
AFX400	Serbia	2021	Sb98	69	56.74	1.56211	0.01	0.01	58.32
AFX401	Serbia	2021	Sb99	88	< 0,01	0.01	0.01	0.01	< 0,04
AFX402	Serbia	2021	Sb100	71.8	21.06	0.01	0.01	0.01	21.09
AFX403	Serbia	2021	Sb101	62.2	< 0,01	0.01	0.01	0.01	< 0,04
AFX404	Serbia	2021	Sb102	68.8	< 0,01	0.01	0.01	0.01	< 0,04
AFX405	Serbia	2021	Sb103	68.7	< 0,01	0.01	0.01	0.01	< 0,04
AFX406	Serbia	2021	Sb104	72.3	< 0,01	0.01	0.01	0.01	< 0,04
AFX407	Serbia	2021	Sb105	82.4	< 0,01	0.01	0.01	0.01	< 0,04
AFX408	Serbia	2021	Sb106	67.9	5.34	0.01	0.01	0.01	5.37
AFX409	Serbia	2021	Sb107	64	< 0,01	0.01	0.01	0.01	< 0,04
AFX410	Serbia	2021	Sb108	78.7	96.67	2.18475	0.01	0.01	98.88
AFX411	Serbia	2021	Sb109	76.4	< 0,01	0.01	0.01	0.01	< 0,04
AFX412	Serbia	2021	Sb110	71.4	< 0,01	0.01	0.01	0.01	< 0,04
AFX413	Serbia	2021	Sb111	65	< 0,01	0.01	0.01	0.01	< 0,04
AFX414	Serbia	2021	Sb112	67.9	< 0,01	0.01	0.01	0.01	< 0,04
AFX415	Serbia	2021	Sb113	70.6	764.96	43.509	228.594	14.3263	1051.38
AFX416	Serbia	2021	Sb114	67.4	486.47	20.0054	0.01	0.01	506.5
AFX417	Serbia	2021	Sb115	68.3	0.07	0.01	0.01	0.01	0.1
AFX418	Serbia	2021	Sb116	62.7	< 0,01	0.01	0.01	0.01	< 0,04
AFX419	Serbia	2021	Sb117	66.6	196.81	5.92993	0.01	0.01	202.76
AFX420	Serbia	2021	Sb118	68.9	0.09	0.01	0.01	0.01	0.12
AFX421	Serbia	2021	Sb119	67.3	< 0,01	0.01	0.01	0.01	< 0,04
AFX422	Serbia	2021	Sb120	63.5	< 0,01	0.01	0.01	0.01	< 0,04
AFX423	Serbia	2021	Sb121	64.7	< 0,01	0.01	0.01	0.01	< 0,04
AFX424	Serbia	2021	Sb122	64.7	2.04	0.01	0.01	0.01	2.07
AFX425	Serbia	2021	Sb123	69.4	< 0,01	0.01	0.01	0.01	< 0,04
AFX426	Serbia	2021	Sb124	69	0.12	0.01	0.01	0.01	0.15
AFX427	Serbia	2021	Sb125	83.3	< 0,01	0.01	0.01	0.01	< 0,04
AFX428	Serbia	2021	Sb126	84.7	< 0,01	0.01	0.01	0.01	< 0,04
AFX429	Serbia	2021	Sb127	87.3	< 0,01	0.01	0.01	0.01	< 0,04
AFX430	Serbia	2021	Sb128	86.4	< 0,01	0.01	0.01	0.01	< 0,04
AFX431	Serbia	2021	Sb129	85.1	26.1	0.01	0.01	0.01	26.13
AFX432	Serbia	2021	Sb130	72.7041	21.34	0.01	0.01	0.01	21.37
AFX433	Serbia	2021	Sb131	76.9914	< 0,01	0.01	0.01	0.01	< 0,04
AFX434	Serbia	2021	Sb132	72.4602	8.97	0.01	0.01	0.01	9
AFX435	Serbia	2021	Sb133	77.1165	< 0,01	0.01	0.01	0.01	< 0,04
AFX436	Serbia	2021	Sb134	77.2468	0.18	0.01	0.01	0.01	0.21
AFX437	Serbia	2021	Sb135	70.0794	1148.79	40.3798	0.01	0.01	1189.19
AFX438	Serbia	2021	Sb136	76.0164	5.64	0.0763422	0.01	0.01	5.73
AFX439	Serbia	2021	Sb137	63.4311	38.08	1.88103	0.01	0.01	39.98
AFX440	Serbia	2021	Sb138	72.5639	3.39	0.01	0.01	0.01	3.42
AFX441	Serbia	2021	Sb139	65.1349	< 0,01	0.01	0.01	0.01	< 0,04
AFX442	Serbia	2021	Sb140	66.393	< 0,01	0.01	0.01	0.01	< 0,04
AFX443	Serbia	2021	Sb141	71.4388	< 0,01	0.01	0.01	0.01	< 0,04
AFX444	Serbia	2021	Sb142	67.3985	< 0,01	0.01	0.01	0.01	< 0,04
AFX445	Serbia	2021	Sb143	64.7652	< 0,01	0.01	0.01	0.01	< 0,04
AFX446	Serbia	2021	Sb144	66.2341	< 0,01	0.01	0.01	0.01	< 0,04
AFX447	Serbia	2021	Sb145	65.3633	< 0,01	0.01	0.01	0.01	< 0,04
AFX448	Serbia	2021	Sb146	78.0464	45.36	0.187409	0.01	0.01	45.56
AFX449	Serbia	2021	Sb147	75.2174	2.42	0.01	7.70684	0.0954714	10.23
AFX450	Serbia	2021	Sb148	77.2996	< 0,01	0.01	0.01	0.01	< 0,04
AFX451	Serbia	2021	Sb149	76.527	< 0,01	0.01	0.01	0.01	< 0,04
AFX452	Serbia	2021	Sb150	79.5303	1.78	0.01	0.01	0.01	1.81
AFX453	Serbia	2021	Sb151	79.3296	3.5	0.01	0.01	0.01	3.53
AFX454	Serbia	2021	Sb152	70.7886	< 0,01	0.01	0.01	0.01	< 0,04
AFX455	Serbia	2021	Sb153	66.2211	< 0,01	0.01	0.01	0.01	< 0,04
AFX456	Serbia	2021	Sb154	67.3509	< 0,01	0.01	0.01	0.01	< 0,04
AFX457	Serbia	2021	Sb155	70.2503	3.96	0.01	0.01	0.01	3.99
AFX458	Serbia	2021	Sb156	73.3847	< 0,01	0.01	0.01	0.01	< 0,04
AFX459	Serbia	2021	Sb157	72.537	< 0,01	0.01	0.01	0.01	< 0,04
AFX460	Serbia	2021	Sb158	65.5362	< 0,01	0.01	0.01	0.01	< 0,04
AFX461	Serbia	2021	Sb159	65.6431	< 0,01	0.01	0.01	0.01	< 0,04
AFX462	Serbia	2021	Sb160	67.3096	< 0,01	0.01	0.01	0.01	< 0,04
SJ001	Serbia	2021	Sb161	64.2567	< 0,01	0.01	0.01	0.01	< 0,04
SJ002	Serbia	2021	Sb162	67.4932	< 0,01	0.01	0.01	0.01	< 0,04
SJ003	Serbia	2021	Sb163	65.5587	< 0,01	0.01	0.01	0.01	< 0,04
SJ004	Serbia	2021	Sb164	68.4978	0.67	0.01	0.01	0.01	0.7
VM001	Serbia	2021	Sb165	< 0,01	0.01	0.01	0.01	< 0,04	16.7223

## Sheet: SSR Data 
		Loci ID	Loci ID	Loci ID	Loci ID	Loci ID	Loci ID	Loci ID	Loci ID	Loci ID	Loci ID	Loci ID	Loci ID	Loci ID	Loci ID	Loci ID	Loci ID	Loci ID
Isolate ID	Country_Population	AF28	AF13	AF43	AF22	AF31	AF53	AF34	AF42	AF8	AF16	AF54	AF17	AF11	AF66	AF64	AF63	AF55
G10_1	G_pop1	113	155	385	184	370	157	317	181	189	172	161	359	141	267	237	127	195
G10_2	G_pop1	113	151	385	184	370	151	317	181	168	172	161	359	141	267	233	127	195
G10_3	G_pop1	113	151	379	184	340	157	317	181	218	172	161	368	138	267	195	127	184
G10_4	G_pop1	113	151	382	184	340	157	317	181	218	172	161	368	138	267	195	127	184
G10_5	G_pop1	113	151	385	184	370	151	317	181	168	172	161	359	141	267	233	127	195
G11_1	G_pop1	113	155	385	184	370	157	317	181	189	172	161	359	141	267	237	127	195
G11_3	G_pop1	113	151	379	184	340	157	317	181	218	172	161	368	138	267	195	127	184
G11_4	G_pop1	113	151	379	184	340	157	317	181	218	172	161	368	138	267	195	127	184
G11_5	G_pop1	113	151	379	184	340	157	317	181	218	172	161	368	138	267	195	127	184
G11_7	G_pop1	113	151	379	184	340	157	317	181	218	172	161	368	138	267	195	127	184
G11_8	G_pop1	113	151	379	184	337	157	317	181	218	172	161	368	138	267	195	127	184
G11_9	G_pop1	113	151	379	184	337	157	317	181	218	172	161	368	138	267	195	127	184
G14_1	G_pop1	113	151	379	184	337	157	317	181	218	172	161	368	138	269	197	127	184
G97_1	G_pop1	135	122	385	184	337	134	301	187	189	172	161	356	135	267	201	127	191
G97_2	G_pop1	119	128	379	144	312	131	296	150	160	169	161	353	132	269	161	127	174
G97_3	G_pop1	119	128	379	144	312	131	296	150	160	169	161	353	132	269	161	127	174
G97_4	G_pop1	135	122	385	184	337	134	301	187	189	172	161	356	135	267	201	127	191
G97_5	G_pop1	119	128	379	144	312	131	296	150	160	169	161	353	132	269	161	127	174
G97_6	G_pop1	119	128	379	144	312	131	296	150	160	169	161	353	132	269	161	127	174
G97_7	G_pop1	119	128	379	144	312	131	296	150	160	169	161	353	132	269	161	127	174
G97_8	G_pop1	119	128	379	144	312	131	296	150	160	169	161	353	132	269	161	127	174
G97_9	G_pop1	119	128	379	144	312	131	304	150	160	169	161	353	132	269	161	127	174
G97_10	G_pop1	119	128	379	144	312	131	296	150	160	169	161	353	132	269	161	127	174
G97_12	G_pop1	113	170	370	192	331	134	301	181	160	172	161	353	138	261	180	127	184
G97_13	G_pop1	113	170	370	192	331	134	301	181	160	172	161	353	138	261	180	127	184
G97_14	G_pop1	113	170	370	192	331	134	301	181	160	172	161	353	138	261	180	127	184
G97_15	G_pop1	119	128	379	144	312	131	296	150	160	169	161	353	132	269	161	127	174
G98_1	G_pop1	119	141	435	144	312	131	296	146	166	169	161	368	129	269	161	127	176
G98_2	G_pop1	119	161	387	200	309	134	336	162	180	181	176	368	147	269	185	135	172
G98_3	G_pop1	119	145	385	144	312	131	296	146	174	169	161	365	132	269	161	127	174
G98_4	G_pop1	119	128	402	144	312	131	296	143	168	169	161	365	126	269	161	127	178
G98_5	G_pop1	119	128	379	144	312	131	296	146	183	169	161	362	138	269	163	125	172
G98_6	G_pop1	119	145	393	144	312	131	296	150	166	169	161	353	132	269	161	127	180
G98_7	G_pop1	119	141	399	144	312	131	326	150	166	169	161	353	132	269	161	127	180
G98_8	G_pop1	138	182	370	179	331	151	317	193	168	197	169	353	209	273	191	127	180
G98_9	G_pop1	113	170	370	192	331	134	301	181	160	172	161	353	138	261	180	127	184
G98_10	G_pop1	135	122	385	184	337	134	301	187	189	172	161	356	135	267	201	127	191
G98_11	G_pop1	138	135	370	188	331	151	314	181	194	181	161	353	195	267	165	129	195
G98_13	G_pop1	119	145	385	144	312	131	296	146	174	169	161	365	132	269	161	127	174
G99_1	G_pop1	119	141	402	144	312	131	296	150	166	169	161	368	135	271	161	127	180
G99_2	G_pop1	119	128	402	144	312	131	296	143	168	169	161	365	126	269	161	127	178
G99_3	G_pop1	119	128	379	144	312	131	296	146	183	169	161	362	138	269	163	125	172
G99_4	G_pop1	119	145	379	144	312	131	296	146	174	169	161	379	126	269	159	127	174
G99_5	G_pop1	135	122	385	184	337	134	301	187	189	172	161	356	135	267	201	127	191
G99_6	G_pop1	119	164	399	144	312	131	296	143	168	169	161	371	138	269	163	127	172
G99_7	G_pop1	135	141	385	192	346	134	301	156	168	169	161	359	141	261	169	127	178
G99_8	G_pop1	119	128	408	144	312	131	296	146	189	169	161	379	138	263	161	127	176
G99_9	G_pop1	119	128	379	144	312	131	296	150	166	169	161	353	132	269	161	127	180
G99_10	G_pop1	119	141	402	144	312	131	296	150	166	169	161	368	135	271	161	127	180
G99_11	G_pop1	110	138	365	163	290	128	307	139	166	161	145	330	189	263	161	125	166
G99_12	G_pop1	119	164	399	144	312	131	296	143	168	169	161	371	138	269	163	127	172
G99_13	G_pop1	119	135	399	144	312	131	296	143	168	169	161	371	138	269	163	127	172
G99_14	G_pop1	119	141	402	144	312	131	296	150	171	169	161	356	132	269	161	127	174
G99_15	G_pop1	119	128	382	144	312	131	296	146	168	169	161	365	129	271	163	127	180
G93_1	G_pop1	113	145	387	192	367	134	301	159	171	169	161	359	141	273	169	127	178
G93_3	G_pop1	131	161	373	184	331	144	307	190	189	175	172	368	156	273	231	127	174
G93_4	G_pop1	113	145	387	192	367	134	301	159	171	169	161	359	141	273	169	127	178
G93_5	G_pop1	113	170	370	192	331	134	301	181	160	172	161	353	138	261	180	127	184
G93_6	G_pop1	131	161	373	184	331	144	307	190	189	175	172	368	156	273	231	127	174
G93_7	G_pop1	131	161	373	184	331	144	307	190	189	175	172	368	156	275	233	127	174
G93_8	G_pop1	113	145	387	192	367	134	301	159	171	169	161	359	141	273	169	127	178
G93_9	G_pop1	119	128	385	144	312	131	298	146	189	169	161	379	138	263	161	127	176
G93_10	G_pop1	119	164	399	144	312	131	296	143	168	169	161	371	138	269	163	127	172
G93_11	G_pop1	138	135	370	188	331	151	314	181	194	181	161	353	195	267	165	129	195
G93_12	G_pop1	119	128	405	144	312	131	296	146	177	169	161	371	132	271	159	127	174
G93_13	G_pop1	119	164	399	144	312	131	296	143	168	169	161	371	138	269	163	127	172
G93_14	G_pop1	119	141	399	144	312	131	296	150	166	169	161	356	132	269	161	127	180
G93_15	G_pop1	113	155	382	184	328	157	317	153	242	172	161	359	138	267	213	127	195
G12_1	G_pop2	119	128	399	176	315	131	296	146	168	169	161	362	135	271	163	127	176
G12_2	G_pop2	119	128	399	176	315	131	296	146	168	169	161	362	135	273	163	127	176
G12_3	G_pop2	119	128	399	176	315	131	296	146	168	169	161	362	135	273	163	127	176
G15_1	G_pop2	113	151	379	184	337	157	317	181	218	172	161	368	138	269	197	127	184
G15_2	G_pop2	113	151	379	184	337	157	317	181	218	172	161	368	138	269	195	127	184
G15_3	G_pop2	113	151	379	184	337	157	317	181	218	172	161	368	138	267	195	127	184
G15_4	G_pop2	119	128	393	144	312	131	296	146	166	169	161	365	129	271	163	127	178
G15_6	G_pop2	113	151	379	184	337	157	317	181	218	172	161	368	138	269	195	127	184
G15_7	G_pop2	119	128	393	144	312	131	320	146	166	169	161	365	129	273	163	127	180
G95_1	G_pop2	119	128	405	144	312	131	301	146	174	169	161	362	132	269	163	127	172
G95_2	G_pop2	119	128	408	144	312	131	296	150	147	169	161	353	132	269	161	127	180
G95_3	G_pop2	122	148	387	192	325	151	304	150	180	169	172	371	126	271	169	127	172
G95_4	G_pop2	119	145	393	144	312	131	296	150	166	169	161	353	132	269	161	127	180
G95_5	G_pop2	110	128	433	163	290	128	290	139	154	161	145	330	183	198	163	127	166
G95_6	G_pop2	119	128	405	144	312	131	296	146	174	169	161	362	132	269	163	127	172
G95_7	G_pop2	113	145	385	176	343	157	301	181	221	172	161	359	141	273	215	127	182
G95_8	G_pop2	119	145	382	144	312	131	296	146	174	169	161	362	129	269	161	127	174
G95_9	G_pop2	119	145	382	144	312	131	301	146	174	169	161	362	129	269	161	127	176
G95_10	G_pop2	119	125	385	200	331	134	314	174	151	194	172	350	144	267	187	127	172
G95_11	G_pop2	119	125	385	200	331	134	314	187	151	194	172	350	144	267	187	127	172
G95_12	G_pop2	119	128	379	144	312	131	301	150	160	169	161	353	132	269	161	127	174
G95_13	G_pop2	113	161	373	184	331	144	301	184	151	175	172	368	150	273	187	127	178
G95_14	G_pop2	119	145	390	144	312	131	301	146	168	169	165	368	126	269	161	127	178
G95_15	G_pop2	113	141	385	192	349	134	301	159	171	169	161	359	141	279	169	127	180
G96_1	G_pop2	113	145	385	192	346	134	301	159	171	169	161	359	141	277	169	127	178
G96_2	G_pop2	119	141	379	144	312	131	296	146	177	169	161	353	129	271	161	127	180
G96_3	G_pop2	119	148	438	144	312	131	296	146	147	169	161	362	123	269	161	127	180
G96_4	G_pop2	113	145	385	192	346	134	301	159	171	169	161	359	141	277	169	127	178
G96_5	G_pop2	119	128	390	144	312	131	296	143	147	169	161	362	138	267	161	127	180
G96_6	G_pop2	119	141	402	144	312	131	296	150	171	169	161	353	132	269	161	127	174
G96_7	G_pop2	119	145	390	144	312	131	296	146	168	169	165	371	126	269	161	127	178
G96_8	G_pop2	119	125	399	144	312	131	296	143	166	169	161	365	126	269	161	127	178
G96_9	G_pop2	155	161	399	173	312	131	296	143	166	169	161	365	126	269	161	127	180
G96_10	G_pop2	119	145	390	144	312	131	296	146	168	169	165	368	126	269	161	127	180
G96_11	G_pop2	119	145	390	144	312	131	296	146	168	169	165	365	126	269	161	127	178
G96_12	G_pop2	119	141	433	144	312	131	364	146	160	169	161	377	126	269	161	127	180
G96_13	G_pop2	113	161	382	184	376	154	317	181	200	172	161	362	138	267	205	127	195
G96_14	G_pop2	119	128	402	144	312	131	301	143	168	169	161	365	126	269	161	127	180
G96_15	G_pop2	113	145	385	192	346	134	301	159	171	169	161	359	141	279	169	127	178
G91_1	G_pop3	113	128	402	184	337	134	296	159	177	165	157	353	132	269	201	127	184
G91_2	G_pop3	135	173	387	176	370	154	317	181	197	172	161	362	138	267	197	127	195
G91_3	G_pop3	113	128	402	184	337	134	317	159	177	172	161	359	156	267	201	127	184
G91_4	G_pop3	135	173	387	176	370	154	317	181	197	172	161	362	138	267	197	127	195
G91_5	G_pop3	113	145	385	184	337	166	317	181	189	172	161	359	138	267	217	127	193
G91_6	G_pop3	119	128	399	144	312	131	301	143	168	169	161	371	132	269	163	127	180
G91_7	G_pop3	119	128	382	144	312	131	296	146	168	169	161	365	126	271	161	127	172
G91_8	G_pop3	113	151	390	184	346	157	317	159	194	172	161	359	138	267	203	131	195
G91_9	G_pop3	135	173	387	176	370	154	317	181	197	172	161	362	138	267	197	127	195
G91_10	G_pop3	135	173	387	176	370	154	317	181	197	172	161	362	138	267	197	127	195
G91_11	G_pop3	113	128	402	184	337	134	317	159	177	172	161	359	156	269	201	127	184
G91_12	G_pop3	113	151	390	184	346	157	317	159	194	172	161	359	138	267	203	127	195
G91_13	G_pop3	119	128	399	176	315	131	296	146	168	169	161	362	135	271	165	127	176
G90_1	G_pop3	138	161	385	184	337	151	301	193	168	194	169	365	212	269	176	133	203
G90_2	G_pop3	135	122	385	184	337	134	301	187	189	172	161	356	135	267	201	127	191
G90_5	G_pop3	119	128	379	144	312	131	296	150	160	169	161	353	132	269	161	127	174
G90_6	G_pop3	135	148	379	176	337	157	317	181	197	172	161	353	144	273	237	127	195
G90_7	G_pop3	135	122	385	184	337	134	301	187	189	172	161	356	135	267	201	127	191
G90_9	G_pop3	119	128	379	144	312	131	301	150	160	169	161	353	132	269	161	127	174
G90_10	G_pop3	119	164	382	188	309	134	317	162	177	191	169	353	144	269	171	135	174
G90_11	G_pop3	138	161	385	184	337	151	301	193	168	194	169	365	230	269	176	133	203
G90_12	G_pop3	135	122	385	184	337	134	301	187	189	172	161	356	135	267	201	127	191
G81_1	G_pop4	138	179	370	179	334	151	314	196	168	194	169	353	174	275	193	127	180
G65_1	G_pop4	135	141	382	184	325	134	310	178	186	366	165	365	138	265	174	127	186
G67_1	G_pop4	119	135	390	188	346	144	323	162	189	216	161	356	225	269	171	127	172
G102_1	G_pop4	119	141	396	144	312	131	296	143	168	169	161	377	126	271	161	127	176
G102_2	G_pop4	119	141	396	144	312	131	296	143	168	169	161	377	126	271	161	127	176
G102_3	G_pop4	119	141	396	144	312	131	296	143	168	169	161	377	126	271	161	127	176
G102_4	G_pop4	119	141	396	144	312	131	296	143	168	169	161	377	126	271	161	127	176
G102_5	G_pop4	119	141	396	144	312	131	296	143	168	169	161	377	126	271	161	127	176
G102_6	G_pop4	119	141	396	144	312	131	296	143	168	169	161	377	126	271	161	127	176
G102_7	G_pop4	119	141	396	144	312	131	296	143	168	169	161	377	126	271	161	127	176
G102_8	G_pop4	113	161	385	176	376	154	317	202	197	172	161	362	138	267	205	127	193
G102_9	G_pop4	119	141	396	144	312	131	296	143	168	169	161	377	126	271	161	127	176
G102_10	G_pop4	119	141	396	144	312	131	296	143	168	169	161	377	126	271	161	127	176
G102_11	G_pop4	119	141	396	144	312	131	304	143	168	169	161	377	126	271	161	127	176
G102_12	G_pop4	131	141	385	196	322	134	301	156	171	175	161	362	141	261	219	127	178
G102_13	G_pop4	119	141	396	144	312	131	296	143	168	169	161	377	126	271	161	127	176
G102_14	G_pop4	119	128	393	144	312	131	296	143	147	169	161	362	138	269	161	127	180
G102_15	G_pop4	119	141	396	144	312	131	296	143	168	169	161	377	126	271	161	127	176
G103_1	G_pop4	113	122	385	192	337	157	317	168	189	172	161	353	156	267	174	131	180
G103_2	G_pop4	119	161	385	188	309	134	310	162	177	191	169	353	165	269	211	135	174
G103_3	G_pop4	119	125	385	200	331	134	314	174	151	197	172	350	144	267	187	127	172
G103_4	G_pop4	135	151	385	184	367	134	317	181	200	172	161	362	138	267	205	127	195
G103_5	G_pop4	119	128	379	144	312	131	296	150	166	169	161	353	132	269	161	127	180
G103_6	G_pop4	119	128	379	144	312	131	296	150	160	169	161	353	132	269	161	127	174
G103_7	G_pop4	138	155	382	179	364	151	310	208	157	169	161	365	138	269	176	131	176
G103_8	G_pop4	119	145	379	144	312	131	307	146	160	169	161	353	132	269	161	127	182
G103_9	G_pop4	119	141	405	144	312	131	301	150	166	169	161	353	132	269	161	127	180
G103_10	G_pop4	119	125	385	200	331	134	314	174	151	194	172	350	144	267	189	127	172
G103_11	G_pop4	119	158	387	200	309	134	333	162	180	181	176	368	147	269	213	135	172
G103_12	G_pop4	119	145	399	144	312	131	333	146	168	169	161	371	135	269	161	127	180
G103_13	G_pop4	119	125	399	144	312	131	296	143	166	169	161	365	126	269	161	127	180
G103_14	G_pop4	138	155	382	179	364	151	310	208	157	169	161	365	138	269	176	131	176
G104_1	G_pop4	119	145	390	144	312	131	301	146	168	169	165	368	126	269	161	127	180
G104_2	G_pop4	119	141	421	144	312	131	301	143	171	169	161	371	138	269	163	127	176
G104_4	G_pop4	119	125	399	144	312	131	296	143	166	169	161	365	126	269	161	127	180
G104_5	G_pop4	113	145	387	179	337	134	317	193	194	172	161	382	138	273	169	131	195
G104_6	G_pop4	119	145	385	144	312	131	296	143	166	169	161	368	138	269	161	127	180
G104_7	G_pop4	138	158	385	179	322	137	310	190	157	169	176	356	138	269	180	131	176
G104_8	G_pop4	119	125	399	144	312	131	301	143	166	169	161	365	126	269	161	127	180
G104_9	G_pop4	119	125	385	200	334	134	314	178	151	194	172	350	144	267	189	127	172
G104_10	G_pop4	113	145	385	192	346	134	301	159	171	169	161	359	141	277	169	127	178
G104_11	G_pop4	135	122	385	184	337	134	301	187	189	172	161	356	135	267	201	127	191
G104_12	G_pop4	113	151	379	184	337	157	317	181	218	172	161	368	138	267	195	127	184
G104_13	G_pop4	113	141	385	192	349	134	301	159	171	169	161	359	141	279	169	127	178
G104_14	G_pop4	119	145	382	144	312	131	296	146	174	169	161	362	129	269	161	127	174
G104_15	G_pop4	119	128	390	144	312	131	296	143	147	169	161	362	138	267	161	127	180
G105_1	G_pop4	113	145	387	192	367	134	301	159	171	169	161	359	141	273	169	127	178
G105_2	G_pop4	131	161	373	184	331	144	307	190	189	175	172	368	156	273	231	127	174
G105_3	G_pop4	131	161	373	184	331	144	307	190	189	175	172	368	156	273	231	127	174
G105_4	G_pop4	131	161	373	184	331	144	307	190	189	175	172	368	156	273	231	127	174
G105_5	G_pop4	113	145	387	192	367	134	301	159	171	169	161	359	141	273	169	127	178
G105_6	G_pop4	113	145	387	192	367	134	301	159	171	169	161	359	141	273	169	127	178
G105_7	G_pop4	113	145	387	192	367	134	301	159	171	169	161	359	141	273	169	127	178
G105_8	G_pop4	113	145	387	192	367	134	301	159	171	169	161	359	141	273	169	127	178
G105_10	G_pop4	113	145	385	184	370	166	317	181	189	172	161	359	138	267	215	127	197
G105_11	G_pop4	135	151	385	184	367	134	317	181	197	172	161	362	138	267	201	127	195
G105_12	G_pop4	119	128	390	144	312	131	296	143	147	169	161	365	138	269	161	127	180
G105_13	G_pop4	119	128	393	144	312	131	296	146	166	169	161	365	132	271	163	127	178
G105_14	G_pop4	119	128	411	144	312	131	296	150	183	169	161	362	132	271	161	127	176
G105_15	G_pop4	119	128	382	144	312	131	296	146	174	169	161	368	132	269	161	127	176
G106_1	G_pop4	113	145	385	184	373	166	317	181	189	172	161	359	138	267	217	127	193
G106_2	G_pop4	119	125	399	144	312	131	301	143	166	169	161	365	126	269	161	127	178
G106_3	G_pop4	119	145	418	144	312	131	301	146	160	169	161	353	132	269	161	127	182
G106_4	G_pop4	131	141	385	196	322	134	301	156	174	175	161	362	141	261	219	127	178
G106_5	G_pop4	119	128	379	144	312	131	296	150	166	169	161	353	132	269	161	127	180
G106_6	G_pop4	119	145	438	144	312	131	301	143	166	169	161	368	138	269	161	127	178
G106_7	G_pop4	131	148	385	192	349	134	301	159	171	169	161	359	123	261	169	127	180
G106_8	G_pop4	119	128	379	144	312	131	301	150	166	169	161	353	132	269	161	127	180
G106_9	G_pop4	119	179	399	144	312	131	296	143	168	169	161	371	138	269	163	127	172
G106_10	G_pop4	119	128	393	144	312	131	296	146	168	169	161	365	138	271	163	127	178
G106_11	G_pop4	119	148	399	144	312	131	296	146	147	169	161	362	123	271	161	127	178
G106_12	G_pop4	135	141	390	200	355	134	301	159	174	169	161	356	150	275	185	127	176
G106_13	G_pop4	119	128	405	144	312	131	301	150	174	169	161	362	132	269	161	127	174
G106_14	G_pop4	119	138	370	188	367	144	301	217	203	184	172	353	144	263	165	129	197
G106_15	G_pop4	113	170	370	192	331	134	301	181	160	172	161	353	138	261	180	127	184
G107_1	G_pop4	119	148	399	144	312	131	296	146	147	169	161	362	123	269	161	127	180
G107_2	G_pop4	119	148	399	144	312	131	296	146	147	169	161	362	123	269	161	127	180
G107_3	G_pop4	119	148	399	144	312	131	296	146	147	169	161	362	123	269	161	127	180
G107_4	G_pop4	119	148	399	144	312	131	296	146	147	169	161	362	123	269	161	127	180
G107_5	G_pop4	113	161	373	184	331	144	301	184	151	175	172	368	150	273	187	127	178
G107_6	G_pop4	119	148	399	144	312	131	301	146	147	169	161	362	123	269	161	127	180
G107_7	G_pop4	119	148	399	144	312	131	296	146	147	169	161	362	123	269	161	127	180
G107_8	G_pop4	119	148	399	144	312	131	296	146	147	169	161	362	123	269	161	127	180
G107_9	G_pop4	113	161	373	184	331	144	301	184	151	175	172	368	150	273	187	127	178
G107_10	G_pop4	119	148	399	144	312	131	296	146	147	169	161	362	123	269	161	127	180
G107_11	G_pop4	131	161	370	192	312	134	317	181	251	175	161	353	197	261	183	127	180
G107_12	G_pop4	119	148	399	144	312	131	296	146	147	169	161	362	123	269	161	127	180
G107_13	G_pop4	119	148	399	144	312	131	296	146	147	169	161	362	123	269	161	127	180
G107_14	G_pop4	119	148	399	144	312	131	296	146	147	169	161	362	123	269	161	127	178
G75_1	G_pop5	138	179	370	179	334	151	314	196	168	194	169	353	174	273	191	127	180
G75_2	G_pop5	138	179	370	179	334	151	314	196	168	194	169	353	177	273	191	127	180
G75_3	G_pop5	138	179	370	179	337	151	314	196	168	194	169	353	174	273	191	127	180
G75_4	G_pop5	138	179	370	179	337	151	314	196	168	194	169	353	174	275	191	127	180
G75_5	G_pop5	138	179	370	179	334	151	314	196	168	194	169	353	174	275	191	127	180
G79_1	G_pop5	138	179	370	179	334	151	314	196	168	194	169	353	174	273	191	127	180
G79_2	G_pop5	138	179	370	179	334	151	314	196	168	194	169	353	174	273	191	127	180
G79_3	G_pop5	138	179	370	179	334	151	314	196	168	194	169	353	174	273	191	127	180
G79_4	G_pop5	138	179	370	179	334	151	314	196	168	194	169	353	174	273	191	127	180
G79_5	G_pop5	138	179	370	179	337	151	314	196	168	194	169	353	174	273	191	127	180
G79_6	G_pop5	138	179	370	179	337	151	314	196	168	194	169	353	174	273	193	127	180
G79_7	G_pop5	138	179	370	179	334	151	314	196	168	194	169	353	174	275	191	127	180
G79_8	G_pop5	138	179	370	179	334	151	314	196	168	194	169	353	174	275	191	127	180
G76_1	G_pop5	135	122	385	184	337	134	301	168	189	172	161	356	135	269	199	127	191
G113_1	G_pop6	135	122	385	184	337	134	301	187	189	172	161	356	135	267	201	127	191
G113_2	G_pop6	135	122	385	184	337	134	301	187	189	172	161	356	135	267	201	127	191
G113_3	G_pop6	135	122	385	184	337	134	301	187	189	172	161	356	135	267	201	127	191
G113_4	G_pop6	135	122	385	184	337	134	301	187	189	172	161	356	135	267	201	127	191
G113_5	G_pop6	135	122	385	184	337	134	301	187	189	172	161	356	135	267	201	127	191
G113_6	G_pop6	135	122	385	184	337	134	301	187	189	172	161	356	135	267	201	127	191
G113_7	G_pop6	135	122	385	184	337	134	301	187	189	172	161	356	135	267	201	127	191
G113_8	G_pop6	135	122	385	184	337	134	301	187	189	172	161	356	135	267	201	127	191
G113_9	G_pop6	135	122	385	184	337	134	301	187	189	172	161	356	135	267	201	127	191
G113_10	G_pop6	135	122	385	184	337	134	301	187	189	172	161	356	135	267	201	127	191
G113_11	G_pop6	135	122	385	184	337	134	301	187	189	172	161	356	135	267	201	127	191
G113_12	G_pop6	142	161	385	179	322	154	317	190	177	191	161	353	206	269	191	127	180
G113_13	G_pop6	135	122	385	184	337	134	301	187	189	172	161	356	135	267	201	127	191
G113_14	G_pop6	135	122	385	184	337	134	301	187	189	172	161	356	135	267	201	127	191
G113_15	G_pop6	135	122	385	184	337	134	301	187	189	172	161	356	135	267	201	127	191
G31_1	G_pop6	119	128	370	144	312	131	296	143	194	169	161	362	138	269	161	127	180
G82_1	G_pop6	138	179	370	179	334	151	314	196	168	194	169	353	174	275	191	127	180
G82_2	G_pop6	138	179	370	179	334	151	314	196	168	194	169	353	174	273	191	127	180
G82_3	G_pop6	138	179	370	179	334	151	314	196	168	194	169	353	174	273	191	127	180
G82_4	G_pop6	138	179	370	179	337	151	314	196	168	194	169	353	174	273	191	127	180
G82_5	G_pop6	138	179	370	179	337	151	314	196	168	194	169	353	174	273	191	127	180
G82_6	G_pop6	138	179	370	179	334	151	314	196	168	194	169	353	174	275	193	127	180
G82_7	G_pop6	138	179	370	179	334	151	314	196	168	194	169	353	174	275	191	127	180
G82_8	G_pop6	138	179	370	179	334	151	314	196	168	194	169	353	174	273	191	127	180
G82_9	G_pop6	138	179	370	179	334	151	314	196	168	194	169	353	174	273	191	127	180
G82_10	G_pop6	138	179	370	179	334	151	314	196	168	197	169	353	174	273	191	127	180
G114_1	G_pop6	119	128	408	144	312	131	296	146	200	169	161	377	138	271	161	127	176
G114_2	G_pop6	113	145	382	184	328	157	317	153	194	172	161	365	135	273	209	127	195
G114_3	G_pop6	119	145	382	144	312	131	317	146	174	169	161	362	129	269	161	135	174
G114_4	G_pop6	119	164	385	188	337	151	317	217	168	178	161	353	144	269	195	133	178
G114_5	G_pop6	119	151	385	144	312	131	317	146	147	169	161	362	123	269	161	127	178
G114_6	G_pop6	113	145	382	184	328	157	317	153	194	172	161	365	135	273	209	127	195
G114_7	G_pop6	119	128	408	144	312	131	296	146	189	169	161	377	138	271	161	127	176
G114_8	G_pop6	113	145	382	184	328	157	317	153	194	172	161	365	135	273	209	127	195
G114_9	G_pop6	119	128	402	144	312	131	296	150	168	169	161	365	132	269	163	127	178
G114_10	G_pop6	113	145	382	184	328	157	317	153	194	172	161	365	135	273	209	127	195
G114_11	G_pop6	113	145	382	184	328	157	317	153	194	172	161	365	135	273	209	127	195
G114_12	G_pop6	113	145	382	184	328	157	317	153	194	172	161	365	135	273	209	127	195
G114_13	G_pop6	113	138	385	192	322	134	301	174	171	172	161	359	138	275	185	127	178
G114_14	G_pop6	113	138	385	192	322	134	301	174	171	172	161	359	138	275	185	127	178
G114_15	G_pop6	113	138	385	192	322	134	301	174	171	172	161	359	138	275	185	127	178
G109_1	G_pop6	119	141	396	144	312	131	296	143	168	169	161	377	126	271	161	127	176
G109_2	G_pop6	119	141	385	144	312	131	307	146	168	169	161	365	138	271	163	127	176
G109_3	G_pop6	119	141	396	144	312	131	320	143	168	169	161	377	126	271	161	127	176
G109_4	G_pop6	119	148	442	144	312	131	296	146	147	169	161	362	120	269	161	127	178
G109_5	G_pop6	119	141	396	144	312	131	296	143	168	169	161	377	126	271	161	127	176
G109_6	G_pop6	119	148	396	144	312	131	296	146	147	169	161	362	123	269	161	127	178
G109_7	G_pop6	119	141	396	144	312	131	296	143	168	169	161	377	126	271	161	127	176
G109_8	G_pop6	119	145	390	144	312	131	296	146	168	169	165	368	126	269	161	127	178
G109_9	G_pop6	119	128	393	144	312	131	296	146	168	169	161	371	129	271	163	127	176
G109_10	G_pop6	119	141	396	144	312	131	296	143	168	169	161	377	126	271	161	127	176
G109_11	G_pop6	119	141	396	144	312	131	296	143	168	169	161	377	126	271	161	127	176
G109_12	G_pop6	119	141	396	144	312	131	296	143	168	169	161	377	126	271	161	127	176
G109_13	G_pop6	119	141	396	144	312	131	296	143	168	169	161	377	126	271	161	127	176
G109_14	G_pop6	119	141	396	144	312	131	296	143	168	169	161	377	126	271	161	127	176
G109_15	G_pop6	119	148	442	144	312	131	296	146	147	169	161	362	123	269	161	127	178
G33_1	G_pop6	119	148	399	144	312	131	296	146	147	169	161	362	123	269	161	127	180
G33_2	G_pop6	119	148	438	144	315	131	296	146	147	169	161	362	123	271	161	127	180
G33_3	G_pop6	116	125	390	144	315	131	296	146	183	169	161	356	162	255	199	127	176
G6_1	G_pop7	113	151	379	184	340	157	317	181	218	172	161	368	138	267	195	127	184
G6_2	G_pop7	113	151	379	184	340	157	317	181	218	172	161	368	138	267	195	127	184
G6_3	G_pop7	113	151	379	184	340	157	317	181	218	172	161	368	138	267	195	127	184
G6_4	G_pop7	113	151	379	184	340	157	317	181	218	172	161	368	138	267	195	127	184
G6_6	G_pop7	113	151	379	184	340	157	317	181	218	172	161	368	138	267	195	127	184
G6_7	G_pop7	113	155	385	184	370	157	317	181	189	172	161	359	141	267	237	127	195
G7_1	G_pop7	113	151	379	184	340	157	317	181	218	172	161	368	138	267	195	127	184
G16_1	G_pop8	113	151	379	184	337	157	317	181	218	172	161	368	138	269	195	127	184
G16_2	G_pop8	113	151	379	184	337	157	317	181	218	172	161	368	138	269	195	127	184
G16_3	G_pop8	113	151	379	184	337	157	317	181	218	172	161	368	138	269	195	127	184
G16_4	G_pop8	113	151	379	184	337	157	317	181	215	172	161	368	138	269	195	127	184
G16_5	G_pop8	113	151	379	184	337	157	317	181	218	172	161	368	138	269	195	127	184
G16_6	G_pop8	113	151	385	184	370	151	317	181	168	172	161	359	141	269	235	127	195
G16_7	G_pop8	113	151	379	184	337	157	317	181	218	172	161	368	138	269	197	127	184
G16_8	G_pop8	113	151	379	184	337	157	317	181	218	172	161	368	138	269	197	127	184
G16_9	G_pop8	113	151	385	184	370	151	317	181	168	172	161	359	141	269	237	127	195
G16_10	G_pop8	113	151	379	184	337	157	317	181	218	172	161	368	138	269	195	127	184
G16_11	G_pop8	113	151	379	184	337	157	317	181	218	172	161	368	138	269	195	127	184
G16_12	G_pop8	113	151	379	184	337	157	317	181	218	172	161	368	138	267	195	127	184
G17_1	G_pop8	116	145	370	184	331	137	304	174	157	169	161	371	135	269	207	127	186
G19_1	G_pop8	113	151	379	184	337	157	317	181	218	172	161	368	138	269	195	127	184
G19_2	G_pop8	113	151	382	184	337	157	317	181	218	172	161	368	138	269	197	127	184
G92_1	G_pop8	119	128	408	144	312	131	296	150	147	169	161	353	132	269	161	127	180
G92_2	G_pop8	119	141	402	144	312	131	301	150	171	169	161	353	132	269	161	127	176
G92_3	G_pop8	113	141	385	192	349	134	301	159	171	169	161	359	141	279	169	127	180
G92_4	G_pop8	119	128	393	144	312	131	296	146	166	169	161	365	138	271	163	127	178
G92_5	G_pop8	119	128	408	144	312	131	296	150	147	169	161	353	132	271	161	127	180
G92_6	G_pop8	113	148	387	184	379	131	301	150	154	191	161	353	132	269	159	125	176
G92_7	G_pop8	119	128	408	144	312	131	296	150	147	169	161	353	132	269	161	127	180
G92_8	G_pop8	113	145	385	184	376	166	317	181	189	172	161	359	138	267	217	127	193
G92_9	G_pop8	119	161	385	188	309	134	310	162	177	191	169	353	165	269	211	135	174
G92_10	G_pop8	119	158	387	200	309	134	333	162	180	181	176	368	147	269	213	135	172
G92_11	G_pop8	119	141	387	200	309	134	333	139	174	181	176	371	147	269	213	135	172
G92_12	G_pop8	119	128	379	144	312	131	301	146	168	169	161	377	135	271	163	127	176
G92_13	G_pop8	119	128	408	144	312	131	296	150	147	169	161	353	132	269	271	127	180
G92_14	G_pop8	119	158	387	200	309	134	333	162	180	181	176	368	147	271	215	135	172
G92_15	G_pop8	119	128	399	176	315	131	296	146	168	169	161	362	135	271	163	127	176
G94_1	G_pop8	135	151	385	184	367	134	317	181	197	172	161	362	138	269	201	127	195
G94_2	G_pop8	113	141	385	192	349	134	301	159	171	169	161	359	141	279	169	127	180
G94_3	G_pop8	113	141	385	192	349	134	301	159	171	169	161	359	141	279	169	127	180
G94_4	G_pop8	113	161	373	184	331	144	301	184	151	175	172	368	150	273	187	127	178
G94_5	G_pop8	113	141	385	192	349	134	301	159	171	169	161	359	141	279	169	127	180
G94_6	G_pop8	113	161	373	184	334	144	301	184	151	175	172	368	150	273	189	127	178
G94_7	G_pop8	119	148	399	144	312	131	301	146	147	169	161	362	123	269	161	127	180
G94_8	G_pop8	135	141	385	184	367	134	317	181	197	172	161	362	138	267	201	127	195
G94_9	G_pop8	113	161	373	184	331	144	301	184	151	175	172	368	150	273	187	127	178
G94_10	G_pop8	113	145	385	176	376	166	301	181	206	172	161	359	138	269	176	127	193
G94_11	G_pop8	135	151	385	184	367	134	317	181	197	172	161	362	138	267	201	127	195
G108_1	G_pop9	119	128	408	144	312	131	296	146	194	169	161	379	138	271	161	127	176
G108_2	G_pop9	119	128	408	144	312	131	296	146	194	169	161	379	138	271	161	127	176
G108_3	G_pop9	119	128	408	144	312	131	296	146	194	169	161	379	138	271	161	127	176
G108_4	G_pop9	119	128	408	144	312	131	296	146	194	169	161	379	138	271	161	127	178
G108_5	G_pop9	119	128	408	144	312	131	296	146	194	169	161	379	138	271	161	127	176
G108_6	G_pop9	119	128	382	144	312	131	310	146	194	169	161	379	138	271	161	127	176
G108_7	G_pop9	119	161	385	184	331	137	314	184	166	175	180	368	147	269	235	131	174
G108_8	G_pop9	119	128	390	144	312	131	317	146	194	169	161	379	138	271	161	127	176
G108_9	G_pop9	119	128	385	144	312	131	296	146	194	169	161	379	138	271	161	127	176
G108_10	G_pop9	119	128	408	144	312	131	296	146	194	169	161	379	138	271	161	127	176
G108_11	G_pop9	119	128	408	144	312	131	296	146	194	169	161	379	138	271	161	127	176
G108_12	G_pop9	119	138	424	188	367	147	301	220	203	184	172	353	144	263	165	129	197
G108_13	G_pop9	113	170	370	192	331	134	301	181	160	172	161	353	138	261	180	127	184
G108_14	G_pop9	113	170	370	192	331	134	301	181	160	172	161	353	138	261	180	127	184
G108_15	G_pop9	113	141	370	192	361	134	342	184	160	172	161	353	138	263	183	127	178
G44_1	G_pop10	119	141	399	144	312	131	296	150	166	169	161	368	135	271	161	127	180
G126_1	G_pop10	119	158	387	200	309	134	333	162	180	181	176	368	147	269	213	135	172
G126_2	G_pop10	113	141	385	192	349	134	301	159	171	169	161	359	141	279	169	127	180
G126_3	G_pop10	113	158	385	184	343	154	301	184	174	172	161	365	138	267	227	127	180
G126_4	G_pop10	113	141	385	192	349	134	301	159	171	169	161	359	141	279	169	127	180
G126_5	G_pop10	113	170	370	192	331	134	301	181	160	172	161	353	138	261	180	127	184
G126_6	G_pop10	113	170	370	192	331	134	301	181	160	172	161	353	138	261	180	127	184
G126_7	G_pop10	113	151	379	184	337	157	317	181	218	172	161	368	138	267	195	127	184
G126_8	G_pop10	119	158	387	200	309	134	333	162	180	181	176	368	147	269	213	135	172
G126_9	G_pop10	119	128	402	144	312	131	296	146	174	169	161	368	132	269	159	127	174
G126_10	G_pop10	113	151	379	184	331	157	314	181	209	172	161	368	138	267	195	127	182
G126_11	G_pop10	113	173	373	184	331	134	317	190	174	175	176	365	150	271	193	127	178
G126_12	G_pop10	119	128	379	144	312	131	301	146	168	169	161	377	135	271	163	127	176
G126_13	G_pop10	113	141	385	192	349	134	301	159	171	169	161	359	141	279	169	127	180
G126_14	G_pop10	119	141	430	144	312	131	296	146	166	169	161	368	129	269	161	127	178
G126_15	G_pop10	119	128	390	144	312	131	296	150	147	169	161	353	132	269	161	127	178
G128_1	G_pop10	113	145	387	192	367	134	301	159	171	169	161	359	141	273	169	127	178
G128_2	G_pop10	119	141	385	144	312	131	296	146	168	169	161	365	138	271	163	127	176
G128_3	G_pop10	119	145	382	144	312	131	301	146	174	169	161	362	129	269	161	131	174
G128_4	G_pop10	113	145	382	184	331	157	310	290	168	390	161	365	144	273	178	131	176
G128_6	G_pop10	113	145	387	192	367	134	301	159	171	169	161	359	141	273	169	127	178
G128_7	G_pop10	113	145	387	192	367	134	301	159	171	169	161	359	141	273	169	127	178
G128_8	G_pop10	116	141	370	184	346	137	304	165	180	169	157	350	135	265	171	127	176
G128_9	G_pop10	119	145	382	144	312	131	296	146	174	169	161	362	129	269	161	127	174
G128_10	G_pop10	119	145	382	144	312	131	296	146	174	169	161	362	129	269	161	131	174
G128_11	G_pop10	119	145	414	144	312	131	296	146	160	169	161	353	132	269	161	127	182
G128_12	G_pop10	119	145	382	144	312	131	296	146	174	169	161	362	129	269	161	127	174
G128_14	G_pop10	116	141	370	184	346	137	304	165	180	169	157	350	135	265	171	127	176
G128_15	G_pop10	138	167	402	188	309	151	314	162	154	191	161	353	177	269	195	129	174
G124_1	G_pop11	119	138	387	200	309	134	333	162	177	181	176	368	147	269	215	135	172
G124_2	G_pop11	119	128	379	144	312	131	296	150	160	169	161	353	132	269	161	127	174
G124_3	G_pop11	119	128	408	144	312	131	296	146	189	169	161	379	138	263	161	127	176
G124_4	G_pop11	119	128	379	144	312	131	301	150	160	169	161	353	132	269	161	127	174
G124_5	G_pop11	119	128	379	144	312	131	301	150	160	169	161	353	132	269	161	127	174
G124_6	G_pop11	148	138	382	179	309	134	310	162	194	181	165	365	138	269	199	127	172
G124_7	G_pop11	119	128	379	144	312	131	301	150	160	169	161	353	132	269	161	127	174
G124_8	G_pop11	119	128	379	144	312	131	296	150	160	169	161	353	132	269	161	127	174
G124_9	G_pop11	119	141	382	144	312	131	296	150	171	169	161	353	132	269	161	127	174
G124_10	G_pop11	119	128	379	144	312	131	296	150	160	169	161	353	132	269	161	127	174
G124_11	G_pop11	113	170	370	192	331	134	301	181	160	172	161	353	138	261	180	127	184
G124_12	G_pop11	119	138	376	188	355	144	301	162	203	175	172	353	132	271	171	129	176
G124_13	G_pop11	119	128	379	144	312	131	301	150	160	169	161	353	132	269	161	127	174
G124_14	G_pop11	138	173	370	188	331	151	314	181	194	181	161	353	195	267	165	129	195
G124_15	G_pop11	113	161	373	184	331	144	301	184	151	175	172	368	150	273	187	127	178
G110_1	G_pop12	119	128	408	144	312	131	296	146	194	169	161	379	138	271	161	127	176
G110_2	G_pop12	113	145	385	192	346	134	301	159	171	169	161	359	141	277	169	127	178
G110_3	G_pop12	113	141	385	192	349	134	301	159	171	169	161	359	141	279	169	127	180
G110_4	G_pop12	119	128	393	144	312	131	298	146	168	169	161	365	138	271	163	127	178
G110_5	G_pop12	119	128	408	144	312	131	301	146	189	169	161	377	138	271	161	127	176
G110_6	G_pop12	119	128	414	144	312	131	301	146	147	169	161	362	138	269	163	127	178
G110_7	G_pop12	119	128	408	144	312	131	301	146	194	169	161	379	138	271	161	127	176
G110_8	G_pop12	119	128	408	144	312	131	307	146	194	169	161	379	138	271	161	127	176
G110_9	G_pop12	119	125	399	144	312	131	301	143	166	169	161	365	126	269	161	127	178
G110_10	G_pop12	119	128	399	176	315	131	301	146	168	169	161	362	135	271	163	127	176
G110_11	G_pop12	119	128	408	144	312	131	296	146	194	169	161	379	138	271	161	127	176
G110_12	G_pop12	119	128	402	144	312	131	296	143	168	169	161	371	132	269	163	127	178
G112_1	G_pop12	119	141	424	144	312	131	296	146	166	169	161	368	129	269	161	127	178
G112_2	G_pop12	119	128	379	144	312	131	296	146	168	169	161	377	135	271	163	127	176
G112_3	G_pop12	119	128	376	144	312	131	296	150	147	169	161	353	132	269	161	127	178
G112_4	G_pop12	119	141	396	144	312	131	307	146	168	169	161	374	135	271	163	127	176
G112_5	G_pop12	113	145	385	176	376	166	301	181	206	172	161	359	138	267	176	127	193
G112_6	G_pop12	119	128	402	144	312	131	317	146	174	169	161	368	132	269	159	127	174
G112_7	G_pop12	119	128	399	144	312	131	296	146	168	169	161	365	126	271	161	127	176
G112_8	G_pop12	113	141	385	192	349	134	301	159	171	169	161	359	141	279	169	127	180
G112_10	G_pop12	113	138	385	192	322	134	301	174	171	172	161	359	138	275	185	127	178
G112_11	G_pop12	135	141	385	192	352	134	301	156	168	169	161	359	141	261	169	127	178
G112_12	G_pop12	119	148	382	144	312	131	298	146	147	169	161	362	123	269	161	127	178
G112_13	G_pop12	119	141	399	144	312	131	296	150	166	169	161	368	135	271	163	127	180
G112_14	G_pop12	119	141	418	144	312	131	296	146	174	169	161	359	126	269	161	127	176
G115_1	G_pop13	119	145	435	144	312	131	293	143	166	169	161	368	138	269	161	127	178
G115_2	G_pop13	119	128	408	144	312	131	296	150	147	169	161	353	132	269	161	127	178
G115_3	G_pop13	119	128	408	144	312	131	296	146	200	169	161	350	138	271	161	127	176
G115_4	G_pop13	119	128	379	144	312	131	301	146	168	169	161	377	135	271	163	127	176
G115_5	G_pop13	119	141	385	144	312	131	296	146	168	169	161	365	138	271	163	127	176
G115_6	G_pop13	119	148	442	144	312	131	296	146	147	169	161	362	123	269	161	127	178
G115_7	G_pop13	119	164	399	144	312	131	296	143	168	169	161	371	138	269	163	127	172
G115_8	G_pop13	161	200	405	188	337	134	317	162	157	178	176	365	141	271	176	127	174
G115_9	G_pop13	119	141	399	144	309	131	301	150	166	169	161	368	135	271	161	127	180
G115_10	G_pop13	119	148	442	144	312	131	296	146	147	169	161	362	123	269	161	127	178
G115_11	G_pop13	119	164	399	144	312	131	296	143	168	169	161	371	138	269	163	127	172
G115_12	G_pop13	119	145	382	144	312	131	296	146	174	169	161	359	135	269	163	127	172
G115_13	G_pop13	113	161	373	184	331	144	301	184	151	175	172	368	150	273	215	127	180
G115_14	G_pop13	119	141	373	144	312	131	296	146	171	169	161	377	147	269	161	127	180
G115_15	G_pop13	125	148	370	184	340	144	314	156	186	178	165	353	162	275	199	129	174
G88_1	G_pop14	113	161	385	176	376	154	317	202	200	172	161	362	138	267	207	127	195
G88_2	G_pop14	135	138	382	184	305	134	307	168	180	178	169	359	144	269	207	127	170
G88_3	G_pop14	131	151	385	192	352	134	301	159	171	169	161	359	123	261	169	127	180
G88_4	G_pop14	113	135	379	184	346	154	317	168	197	172	161	353	153	269	178	127	205
G88_5	G_pop14	119	128	379	144	312	131	296	150	160	169	161	353	132	269	161	127	174
G88_6	G_pop14	119	128	408	144	312	131	296	150	147	169	161	353	132	269	161	127	180
G88_7	G_pop14	113	145	385	196	349	134	301	159	171	169	161	356	123	261	201	127	178
G88_8	G_pop14	119	145	390	144	312	131	296	146	168	169	165	368	126	269	161	127	180
G88_9	G_pop14	113	151	385	184	340	157	317	171	183	172	161	359	138	267	205	127	191
G88_10	G_pop14	135	122	385	184	337	134	301	187	189	172	161	356	135	267	201	127	191
G89_1	G_pop14	119	128	399	176	315	131	296	146	168	169	161	362	135	271	163	127	176
G89_2	G_pop14	113	145	385	184	373	166	317	181	189	172	161	359	138	267	217	127	193
G89_3	G_pop14	119	141	396	144	312	131	296	146	168	169	161	374	135	271	163	127	176
G89_4	G_pop14	135	125	387	184	373	144	301	217	194	175	172	382	200	269	171	131	191
G89_5	G_pop14	119	128	408	144	312	131	296	143	194	169	161	362	138	269	161	127	178
G89_6	G_pop14	138	164	376	184	370	172	317	193	215	172	161	353	138	267	174	127	197
G89_7	G_pop14	119	135	385	188	340	144	320	156	239	175	172	365	138	265	176	129	182
G89_8	G_pop14	119	141	385	144	312	131	296	146	168	169	161	365	138	271	163	127	176
G89_9	G_pop14	113	145	385	184	373	166	317	181	189	172	161	359	138	267	217	127	193
G89_10	G_pop14	119	135	385	188	340	144	320	156	236	175	172	365	138	265	176	129	182
G89_11	G_pop14	119	141	402	144	312	131	301	150	166	169	161	353	132	269	161	127	180
G89_12	G_pop14	119	128	408	144	312	131	296	150	174	169	161	362	132	269	161	127	176
G89_13	G_pop14	113	145	385	176	376	169	301	181	203	172	161	362	138	267	176	127	193
G71_1	G_pop15	135	141	385	184	328	134	310	178	186	363	165	365	138	265	174	127	186
G71_3	G_pop15	138	135	370	188	331	151	298	336	221	191	161	353	162	269	171	131	180
G84_1	G_pop15	119	145	408	144	312	131	296	146	174	169	161	368	129	269	159	127	172
G84_2	G_pop15	113	161	385	184	340	134	317	181	206	172	161	362	138	269	223	127	195
G84_3	G_pop15	119	128	390	144	315	131	314	143	147	169	161	362	150	269	161	127	180
G84_4	G_pop15	113	145	385	184	373	166	317	181	189	172	161	359	138	269	223	127	195
G84_5	G_pop15	138	155	382	179	364	151	310	208	157	169	161	365	138	271	176	131	176
G84_6	G_pop15	138	155	382	179	364	151	310	208	157	169	161	365	138	271	176	131	176
G84_7	G_pop15	113	145	385	176	355	166	301	181	206	172	161	359	138	267	213	127	193
G84_8	G_pop15	119	148	385	192	415	147	304	150	177	169	172	371	126	273	169	127	172
G84_9	G_pop15	113	141	385	192	349	134	301	159	171	169	161	359	141	279	169	127	180
G84_10	G_pop15	113	161	373	184	334	144	301	184	151	175	172	368	150	275	187	127	178
G84_11	G_pop15	113	161	385	176	379	157	317	146	206	172	161	362	138	267	205	127	197
G84_12	G_pop15	135	145	379	176	337	157	317	184	197	172	161	362	144	273	237	127	195
G84_13	G_pop15	113	161	379	184	382	154	317	181	200	172	161	362	138	267	205	127	197
G84_14	G_pop15	135	122	385	184	340	134	301	174	186	172	161	359	135	267	205	127	189
G84_15	G_pop15	119	141	399	144	312	131	296	153	166	169	161	353	132	269	161	127	180
G85_1	G_pop15	138	138	385	179	355	134	326	162	200	200	172	356	138	269	197	131	176
G85_2	G_pop15	119	128	379	144	312	131	296	150	166	169	161	353	132	269	161	127	180
G85_3	G_pop15	119	141	379	144	312	131	296	150	166	169	161	353	132	269	161	127	180
G85_5	G_pop15	113	141	385	176	349	154	317	159	197	172	161	362	144	273	201	127	199
G85_6	G_pop15	119	141	399	144	312	131	296	150	166	169	161	368	135	271	161	127	180
G85_8	G_pop15	113	167	385	176	373	154	317	205	197	172	161	362	138	267	209	127	199
G85_9	G_pop15	113	145	385	184	337	166	317	181	189	172	161	359	138	267	217	127	193
G85_10	G_pop15	113	135	382	184	337	160	317	181	194	172	161	359	138	267	197	127	195
G85_11	G_pop15	138	182	370	179	334	151	314	205	168	197	169	353	221	275	180	127	180
G85_12	G_pop15	113	158	399	184	334	151	314	162	227	175	161	359	165	275	178	131	184
G85_13	G_pop15	113	176	373	184	331	134	317	190	174	175	176	365	150	271	193	127	178
G85_14	G_pop15	119	135	370	179	373	134	298	273	194	178	172	365	138	267	193	127	193
G85_15	G_pop15	119	135	390	184	325	144	301	178	168	276	161	353	138	267	195	127	191
G86_1	G_pop15	138	135	370	188	331	151	314	181	194	181	161	353	186	267	165	129	195
G86_2	G_pop15	119	141	402	144	312	131	301	143	168	169	161	371	141	269	163	127	176
G86_3	G_pop15	113	141	385	184	340	154	317	184	197	172	161	359	138	267	203	127	189
G86_4	G_pop15	119	141	379	144	312	131	296	146	168	169	161	371	138	271	163	127	176
G86_5	G_pop15	119	145	435	144	312	131	301	143	166	169	161	368	138	269	161	127	180
G86_6	G_pop15	113	122	385	184	337	134	317	208	230	172	161	359	135	267	237	127	197
G86_7	G_pop15	128	151	379	176	334	157	317	178	221	172	161	362	147	271	191	127	193
G86_8	G_pop15	128	151	379	176	334	157	317	178	233	175	161	362	150	271	199	129	193
G86_9	G_pop15	113	138	385	192	322	134	301	174	171	172	161	359	138	275	185	127	178
G86_10	G_pop15	113	161	385	176	370	154	317	202	197	172	161	362	138	267	203	127	195
G86_11	G_pop15	113	138	385	192	322	134	301	174	171	172	161	359	138	275	185	127	178
G86_12	G_pop15	113	138	385	192	322	134	301	174	171	172	161	359	138	275	185	127	178
G86_13	G_pop15	113	161	379	184	376	154	317	165	200	172	161	362	138	267	209	127	197
G86_14	G_pop15	119	128	402	144	312	131	307	146	177	169	161	368	132	269	159	127	174
G86_15	G_pop15	113	151	379	184	337	157	317	181	218	172	161	368	138	267	195	127	184
G20_1	G_pop16	113	151	379	184	337	157	317	181	218	172	161	368	138	269	197	127	184
G73_1	G_pop16	135	179	370	179	334	151	314	196	168	194	169	353	174	273	191	127	180
G73_2	G_pop16	138	179	370	179	334	151	314	196	168	194	169	353	174	273	191	127	180
G116_1	G_pop16	113	141	385	192	352	134	301	159	171	169	161	359	141	279	169	127	178
G116_2	G_pop16	119	164	399	144	315	131	307	143	168	169	161	371	138	269	163	127	172
G116_3	G_pop16	138	161	405	188	309	151	314	162	151	194	161	353	174	269	193	129	174
G116_4	G_pop16	119	128	382	144	312	131	296	150	183	169	161	362	138	269	163	125	174
G116_5	G_pop16	119	141	399	144	312	131	301	150	166	169	161	368	132	271	161	127	180
G116_6	G_pop16	113	141	385	192	352	134	301	159	171	169	161	359	141	279	169	127	178
G116_7	G_pop16	113	161	385	176	373	157	317	184	209	172	161	362	138	267	205	127	199
G116_8	G_pop16	113	151	379	184	337	157	317	181	218	172	161	368	138	267	195	127	184
G116_10	G_pop16	119	135	365	192	399	151	304	181	151	175	172	350	165	267	217	131	174
G116_11	G_pop16	119	164	399	144	312	131	296	143	168	169	161	371	138	271	163	127	172
G116_12	G_pop16	110	145	387	163	290	128	301	139	166	161	145	330	138	198	178	129	166
G117_1	G_pop16	113	145	387	192	367	134	301	159	171	169	161	359	141	273	169	127	178
G117_2	G_pop16	113	145	387	192	367	134	301	159	171	169	161	359	141	273	169	127	178
G117_3	G_pop16	113	145	382	184	331	157	310	290	168	393	161	365	144	273	178	131	176
G117_4	G_pop16	113	145	382	184	331	157	310	290	168	393	161	365	144	273	178	131	176
G117_6	G_pop16	131	161	373	184	331	144	307	184	189	175	172	368	156	273	219	127	174
G117_7	G_pop16	131	161	373	184	331	144	307	184	189	175	172	368	156	273	219	127	174
G117_8	G_pop16	131	161	373	184	331	144	307	184	189	175	172	368	156	273	219	127	174
G117_9	G_pop16	119	164	385	188	337	151	317	223	168	178	161	353	144	269	195	133	178
G117_10	G_pop16	119	128	393	144	312	131	296	146	166	169	161	365	129	271	163	127	178
G117_11	G_pop16	135	158	385	184	340	154	317	184	174	172	161	362	138	267	225	127	195
G117_12	G_pop16	119	141	399	188	376	134	301	217	168	175	176	353	144	271	165	133	174
G117_13	G_pop16	119	141	396	144	312	131	296	146	168	169	161	377	135	271	161	127	176
G117_14	G_pop16	119	145	396	144	312	131	296	146	168	169	161	377	135	271	161	127	176
G117_15	G_pop16	138	125	396	188	331	163	301	184	197	181	161	353	165	267	195	127	174
G118_1	G_pop16	113	164	387	176	367	154	301	181	209	172	161	359	138	267	221	127	197
G118_2	G_pop16	138	135	399	188	309	134	317	156	168	172	176	356	144	273	255	127	172
G118_3	G_pop16	113	161	382	184	328	157	317	153	245	172	161	359	138	267	211	127	195
G118_4	G_pop16	138	161	390	184	370	169	317	181	215	172	161	353	138	267	174	127	197
G118_5	G_pop16	113	145	387	184	343	157	301	184	206	172	161	359	141	273	221	127	193
G118_6	G_pop16	119	135	365	192	403	151	304	181	151	175	172	350	147	267	217	131	174
G118_7	G_pop16	125	128	405	144	312	131	301	146	174	169	161	353	132	271	161	127	176
G118_8	G_pop16	113	161	379	184	373	154	320	181	200	172	161	362	138	267	209	127	195
G118_9	G_pop16	138	135	399	188	312	134	330	156	168	172	176	356	144	273	253	127	172
G118_10	G_pop16	119	125	399	144	312	131	301	143	166	169	161	365	126	269	161	127	178
G118_11	G_pop16	119	141	396	144	312	131	301	143	168	169	161	377	126	271	161	127	176
G118_12	G_pop16	113	141	382	184	331	163	317	181	206	172	161	359	138	267	207	127	189
G118_13	G_pop16	119	141	399	144	312	131	301	150	166	169	161	368	135	271	161	127	180
G118_14	G_pop16	113	138	385	192	322	134	301	174	171	172	161	359	138	275	185	127	178
G118_15	G_pop16	113	145	385	184	337	166	317	181	189	172	161	359	138	267	217	127	193
G87_1	G_pop17	119	145	387	188	352	151	320	223	168	175	176	388	144	271	219	131	170
G87_2	G_pop17	131	161	373	184	331	144	307	190	189	175	172	368	156	273	231	127	174
G87_3	G_pop17	113	145	387	192	367	134	301	159	171	169	161	359	141	273	169	127	178
G87_4	G_pop17	113	145	387	192	367	134	301	159	171	169	161	359	141	273	169	127	178
G87_5	G_pop17	113	161	373	184	331	144	301	184	151	175	172	368	150	273	187	127	178
G87_6	G_pop17	113	145	387	192	367	131	301	159	168	169	161	359	141	273	169	127	178
G87_7	G_pop17	113	161	373	184	331	144	301	184	151	175	172	368	150	273	187	127	178
G87_8	G_pop17	131	161	370	184	328	144	307	190	189	175	172	368	156	273	231	127	174
G87_9	G_pop17	119	138	424	188	367	144	301	217	203	184	172	353	144	263	165	129	197
G87_11	G_pop17	113	170	370	192	331	134	301	181	160	172	161	353	138	261	180	127	184
G87_12	G_pop17	110	128	387	163	290	128	301	139	166	161	145	330	109	201	171	131	166
G87_13	G_pop17	113	161	373	184	331	144	301	184	151	175	172	368	150	273	187	127	178
G87_14	G_pop17	113	161	373	184	331	144	301	184	151	175	172	368	150	273	187	127	178
G87_15	G_pop17	113	161	373	184	331	144	301	184	151	175	172	368	150	273	187	127	178
G120_1	G_pop18	119	128	408	144	312	131	296	150	147	169	161	353	132	269	161	127	178
G120_2	G_pop18	119	141	399	144	312	131	323	150	166	169	161	368	135	271	161	127	180
G120_3	G_pop18	119	141	399	144	312	131	296	150	166	169	161	368	135	271	161	127	180
G120_4	G_pop18	119	128	408	144	312	131	296	150	147	169	161	353	132	269	161	127	178
G120_5	G_pop18	135	122	385	184	337	134	301	187	189	172	161	356	135	267	201	127	191
G120_6	G_pop18	119	145	408	144	312	131	296	146	174	169	161	368	129	269	159	127	172
G120_7	G_pop18	119	158	387	200	309	134	333	162	180	181	176	368	147	269	211	135	172
G120_8	G_pop18	119	128	408	144	312	131	296	150	147	169	161	353	132	269	161	127	178
G120_9	G_pop18	119	128	379	144	312	131	296	150	160	169	161	353	132	269	161	127	174
G120_10	G_pop18	119	164	385	144	312	131	296	146	168	169	161	365	138	269	161	127	178
G120_11	G_pop18	119	141	399	144	312	131	296	150	166	169	161	368	135	271	161	127	180
G120_12	G_pop18	138	141	387	179	309	134	307	205	218	172	172	362	156	263	183	129	178
G120_13	G_pop18	119	128	408	144	312	131	296	150	147	169	161	353	132	269	161	127	178
G120_14	G_pop18	119	141	399	144	312	131	307	153	166	169	161	353	132	269	161	127	180
G123_1	G_pop18	135	185	385	176	364	154	317	181	197	172	161	362	138	267	199	127	195
G123_2	G_pop18	119	161	385	188	309	134	310	162	177	191	169	353	165	269	211	135	174
G123_3	G_pop18	113	161	379	184	382	154	317	181	200	172	161	362	138	267	205	127	197
G123_4	G_pop18	119	128	393	144	312	131	304	146	166	169	161	365	138	271	163	127	178
G123_5	G_pop18	119	161	385	188	309	134	310	162	177	191	169	353	165	269	211	135	174
G123_6	G_pop18	119	161	393	188	337	137	301	199	177	191	172	356	144	269	180	127	174
G123_7	G_pop18	119	128	408	144	312	131	296	150	147	169	161	353	132	269	161	127	178
G123_8	G_pop18	119	128	393	144	312	131	296	146	166	169	161	365	138	271	163	127	178
G123_9	G_pop18	113	141	385	192	349	134	301	159	171	169	161	359	141	279	169	127	180
G123_10	G_pop18	113	176	373	184	331	134	317	190	174	175	176	365	150	271	193	127	178
G123_11	G_pop18	119	128	408	144	312	131	296	150	147	169	161	353	132	269	161	127	178
G123_12	G_pop18	113	141	385	192	349	134	301	159	171	169	161	359	141	279	169	127	180
G123_13	G_pop18	119	128	414	144	312	131	296	146	147	169	161	362	138	271	163	127	178
G123_14	G_pop18	119	128	379	144	312	131	296	150	166	169	161	353	132	269	161	127	180
G123_15	G_pop18	119	158	387	200	309	134	333	162	180	181	176	368	147	269	213	135	172
G122_1	G_pop18	138	125	399	188	331	163	301	184	194	178	161	353	165	267	205	127	174
G122_2	G_pop18	119	141	405	144	312	131	296	143	168	169	161	371	138	269	163	127	176
G122_3	G_pop18	142	161	385	179	322	151	317	190	177	191	161	353	186	269	191	127	180
G122_4	G_pop18	138	161	405	188	309	151	314	162	154	191	161	353	180	269	193	129	174
G122_5	G_pop18	119	128	408	144	312	131	296	146	194	169	161	379	138	271	161	127	176
G122_6	G_pop18	113	141	376	184	334	151	314	165	183	175	161	353	150	271	183	131	189
G122_7	G_pop18	113	176	373	184	331	134	317	190	174	175	176	365	150	271	193	127	178
G122_8	G_pop18	113	148	382	184	328	157	317	153	191	172	161	365	135	273	227	127	197
G122_9	G_pop18	119	128	408	144	312	131	301	153	177	169	161	362	132	269	161	127	174
G122_10	G_pop18	119	145	379	144	312	131	296	146	171	169	161	359	135	269	163	127	172
G122_11	G_pop18	119	145	426	179	355	134	301	156	186	165	192	353	138	269	197	131	176
G122_12	G_pop18	119	145	379	144	312	131	296	146	171	169	161	359	135	269	163	127	172
G122_13	G_pop18	113	161	373	184	331	144	301	184	151	175	172	368	150	273	187	127	178
G122_14	G_pop18	113	170	370	192	331	134	301	181	160	172	161	353	138	261	180	127	184
G122_15	G_pop18	119	158	385	188	309	134	317	162	174	191	169	353	144	269	199	135	174
G121_1	G_pop18	119	141	396	144	312	131	296	143	168	169	161	377	126	271	161	127	176
G121_2	G_pop18	119	141	385	144	312	131	296	146	171	169	161	365	132	271	163	127	176
G121_3	G_pop18	119	141	399	144	312	131	301	150	166	169	161	368	135	271	161	127	180
G121_4	G_pop18	119	141	396	144	312	131	296	143	168	169	161	377	126	271	161	127	176
G121_5	G_pop18	119	145	390	144	312	131	296	146	168	169	165	368	126	269	161	127	178
G121_6	G_pop18	119	141	396	144	312	131	296	143	168	169	161	377	126	271	161	127	176
G121_7	G_pop18	119	141	396	144	312	131	296	143	168	169	161	377	126	271	161	127	176
G121_8	G_pop18	113	145	385	176	376	166	301	181	206	172	161	359	138	267	176	127	193
G121_9	G_pop18	113	138	385	192	322	134	301	174	171	172	161	359	138	275	185	127	178
G121_10	G_pop18	119	141	396	144	312	131	296	143	168	169	161	377	126	271	161	127	176
G121_11	G_pop18	119	128	390	144	312	131	296	146	147	169	161	368	138	269	161	127	178
G121_13	G_pop18	119	141	396	144	312	131	296	143	168	169	161	377	126	271	161	127	176
G121_14	G_pop18	113	145	385	176	340	157	301	181	212	172	161	359	141	273	213	127	182
G121_15	G_pop18	113	141	385	192	349	134	301	159	171	169	161	359	141	279	169	127	180
G1_1	G_pop19	113	151	379	184	340	157	317	181	218	172	161	368	138	267	195	127	184
G1_2	G_pop19	113	151	379	184	340	157	317	181	218	172	161	368	138	267	195	127	184
G1_3	G_pop19	113	151	379	184	340	157	317	181	218	172	161	368	138	267	195	127	184
G1_4	G_pop19	113	151	379	184	340	157	317	181	218	172	161	368	138	267	195	127	184
G1_5	G_pop19	113	151	379	184	340	157	317	181	218	172	161	368	138	267	195	127	184
G1_6	G_pop19	113	151	379	184	337	157	317	181	218	172	161	368	138	267	195	127	184
G1_7	G_pop19	113	151	379	184	340	157	317	181	218	172	161	368	138	267	195	127	184
G2_1	G_pop19	113	151	379	184	340	157	317	181	218	172	161	368	138	267	195	127	184
G2.2	G_pop19	113	151	379	184	337	157	317	181	218	172	161	368	138	267	195	127	184
G2_3	G_pop19	113	155	385	184	370	157	317	181	189	172	161	359	141	267	237	127	195
G2_4	G_pop19	113	151	379	184	340	157	317	181	218	172	161	368	138	267	195	127	184
G2_5	G_pop19	113	151	379	184	340	157	317	181	218	172	161	368	138	267	195	127	184
G2_6	G_pop19	113	151	385	184	370	151	317	181	168	172	161	359	141	267	233	127	195
G2_7	G_pop19	113	151	382	184	340	157	317	181	218	172	161	368	138	267	195	127	184
G2_8	G_pop19	113	151	379	184	340	157	317	181	218	172	161	368	138	267	195	127	184
G2_9	G_pop19	113	151	379	184	340	157	317	181	218	172	161	368	138	267	195	127	184
G3_2	G_pop19	113	151	385	184	370	151	317	181	168	172	161	359	141	267	233	127	195
G3_4	G_pop19	113	151	379	184	340	157	317	181	218	172	161	368	138	267	195	127	184
G3_6	G_pop19	113	151	379	184	337	157	317	181	218	172	161	368	138	267	195	127	184
G3_7	G_pop19	113	151	379	184	340	157	317	181	218	172	161	368	138	267	195	127	184
G3_8	G_pop19	113	151	379	184	337	157	317	181	218	172	161	368	138	267	195	127	184
G3_9	G_pop19	113	151	379	184	340	157	317	181	218	172	161	368	138	267	195	127	184
G3_10	G_pop19	113	151	379	184	340	157	317	181	218	172	161	368	138	267	195	127	184
G3_11	G_pop19	113	151	379	184	340	157	317	181	218	172	161	368	138	267	195	127	184
G3_12	G_pop19	113	155	385	184	370	157	317	181	189	172	161	359	141	267	237	127	195
G3_13	G_pop19	113	151	385	184	370	151	317	181	168	172	161	359	141	267	233	127	195
G4_1	G_pop19	113	151	385	184	370	151	317	181	168	172	161	359	141	267	233	127	193
G4_2	G_pop19	113	151	379	184	340	157	317	181	218	172	161	368	138	267	195	127	184
G4_3	G_pop19	113	151	385	184	370	151	317	181	168	172	161	359	141	267	233	127	195
G4_4	G_pop19	113	151	385	184	370	151	317	181	168	172	161	359	141	267	233	127	195
G5_1	G_pop19	113	151	379	184	340	157	317	181	218	172	161	368	138	267	195	127	184
G5_2	G_pop19	113	151	385	184	370	151	317	181	168	172	161	359	141	267	233	127	195
G111_1	G_pop20	119	158	387	200	309	134	333	162	180	181	176	368	147	269	213	135	172
G111_2	G_pop20	119	158	387	200	309	134	333	162	180	181	176	368	147	269	213	135	172
G111_3	G_pop20	119	145	390	144	312	131	296	146	168	169	165	371	126	269	161	127	178
G111_4	G_pop20	119	128	385	144	312	131	296	150	147	169	161	353	132	269	161	127	178
G111_5	G_pop20	113	141	385	192	349	134	301	159	171	169	161	359	141	279	169	127	180
G111_6	G_pop20	113	141	385	192	349	134	301	159	171	169	161	359	141	279	169	127	180
G111_7	G_pop20	113	170	370	192	331	134	301	181	160	172	161	353	138	261	180	127	184
G111_8	G_pop20	119	141	365	144	312	131	296	146	186	169	161	359	126	269	161	127	176
G111_9	G_pop20	119	141	402	144	312	131	296	150	166	169	161	353	132	269	161	127	180
G111_11	G_pop20	113	151	379	184	331	157	317	181	209	172	161	368	138	267	203	127	182
G111_13	G_pop20	113	161	385	176	343	154	317	184	197	172	161	362	138	267	183	127	195
G111_14	G_pop20	119	128	408	144	312	131	296	150	147	169	161	353	132	269	161	127	178
G111_15	G_pop20	119	161	385	188	309	134	310	162	177	191	169	353	165	269	211	135	174
G119_1	G_pop21	113	161	373	184	331	144	301	184	151	175	172	368	150	273	187	127	178
G119_2	G_pop21	113	161	373	184	331	144	301	184	151	175	172	368	150	273	187	127	178
G119_3	G_pop21	119	158	387	200	309	134	333	162	180	181	176	368	147	269	213	135	172
G119_4	G_pop21	113	161	373	184	331	144	301	184	151	175	172	368	150	273	187	127	178
G119_5	G_pop21	113	161	373	184	331	144	301	184	151	175	172	368	150	273	187	127	178
G119_6	G_pop21	113	161	379	184	382	154	317	181	200	172	161	362	138	267	205	127	197
G119_7	G_pop21	113	141	385	192	349	134	301	159	171	169	161	359	141	279	169	127	180
G119_8	G_pop21	119	128	408	144	312	131	296	143	183	169	161	362	138	269	161	127	178
G119_9	G_pop21	113	145	387	192	367	134	301	159	171	169	161	359	141	273	169	127	178
G119_10	G_pop21	113	161	373	184	331	144	301	184	151	175	172	368	150	273	187	127	178
G119_11	G_pop21	113	161	373	184	331	144	301	184	151	175	172	368	150	273	187	127	178
G119_12	G_pop21	119	128	399	176	315	131	296	146	168	169	161	362	135	271	163	127	176
G119_13	G_pop21	113	161	373	184	331	144	301	184	151	175	172	368	150	273	187	127	178
G119_14	G_pop21	113	161	373	184	331	144	301	184	151	175	172	368	150	273	187	127	178
G119_15	G_pop21	119	148	399	144	312	131	296	146	147	169	161	362	123	269	161	127	178
G58_1	G_pop21	119	128	408	144	312	131	296	146	194	169	161	379	138	271	161	127	176
G100_1	G_pop22	113	161	373	184	331	144	301	184	151	175	172	368	150	273	187	127	178
G100_2	G_pop22	113	161	373	184	331	144	301	184	151	175	172	368	150	273	187	127	178
G100_3	G_pop22	119	148	399	144	312	131	296	146	147	169	161	362	123	269	161	127	178
G100_4	G_pop22	119	125	399	144	312	131	296	143	166	169	161	365	126	269	161	127	178
G100_7	G_pop22	113	141	385	192	349	134	301	159	171	169	161	359	141	279	169	127	180
G100_8	G_pop22	119	141	399	144	312	131	296	150	166	169	161	368	135	271	161	127	180
G100_9	G_pop22	113	128	402	184	337	134	317	159	177	172	161	359	156	267	201	127	184
G100_10	G_pop22	113	161	373	184	331	144	301	184	151	175	172	368	150	273	187	127	178
G100_11	G_pop22	119	128	408	144	312	131	301	150	174	169	161	362	132	269	161	127	176
G100_12	G_pop22	113	161	373	184	331	144	301	184	151	175	172	368	150	273	187	127	178
G100_13	G_pop22	113	161	373	184	331	144	301	184	151	175	172	368	150	273	187	127	178
G100_14	G_pop22	113	145	382	184	340	157	317	181	242	175	161	359	138	273	195	127	195
G100_15	G_pop22	113	161	373	184	331	144	301	184	151	175	172	368	150	273	187	127	178
G35_1	G_pop22	113	151	379	184	337	157	317	181	218	172	161	368	138	267	197	127	184
G101_1	G_pop22	119	158	387	200	309	134	333	162	180	181	176	368	147	269	213	135	172
G101.2	G_pop22	119	128	408	144	312	131	296	146	194	169	161	379	138	271	161	127	176
G101_4	G_pop22	119	141	399	144	312	131	296	150	166	169	161	368	135	271	161	127	180
G101_5	G_pop22	119	128	408	144	312	131	296	146	194	169	161	379	138	271	161	127	176
G101_6	G_pop22	119	128	408	144	312	131	296	146	194	169	161	379	138	271	161	127	176
G101_7	G_pop22	119	128	408	144	312	131	296	146	194	169	161	379	138	271	161	127	176
G101_8	G_pop22	119	128	408	144	312	131	296	146	194	169	161	379	138	271	161	127	176
G101_9	G_pop22	119	128	408	144	312	131	296	146	194	169	161	379	138	271	161	127	176
G101_10	G_pop22	119	128	408	144	312	131	296	146	194	169	161	379	138	271	161	127	176
G101_11	G_pop22	119	128	408	144	312	131	296	146	194	169	161	379	138	271	161	127	176
G101_12	G_pop22	119	128	408	144	312	131	296	146	194	169	161	379	138	271	161	127	176
G101_13	G_pop22	119	128	408	144	312	131	296	146	194	169	161	379	138	271	161	127	176
G101_14	G_pop22	113	145	385	192	346	134	301	159	171	169	161	359	141	277	169	127	178
G101_15	G_pop22	119	128	408	144	312	131	296	146	194	169	161	379	138	271	161	127	176
G9_1	G_pop23	113	151	379	184	340	157	317	181	218	172	161	368	138	267	195	127	184
G9_2	G_pop23	113	151	379	184	340	157	317	181	218	172	161	368	138	267	197	127	184
G9_3	G_pop23	113	151	379	184	340	157	317	181	218	172	161	368	138	267	195	127	184
G9_4	G_pop23	113	151	379	184	340	157	317	181	218	172	161	368	138	267	195	127	184
G9_5	G_pop23	113	155	385	184	370	157	317	181	189	172	161	359	141	267	237	127	195
G9_6	G_pop23	113	151	379	184	340	157	317	181	215	172	161	368	138	267	195	127	184
G9_7	G_pop23	113	151	379	184	340	157	317	181	218	172	161	368	138	267	195	127	184
G9_8	G_pop23	113	151	379	184	340	157	317	184	218	172	161	368	138	267	195	127	184
G9_9	G_pop23	113	151	379	184	340	157	317	181	221	172	161	368	138	267	195	127	184
G9_10	G_pop23	113	151	385	184	370	151	317	181	168	172	161	359	141	267	233	127	195
G9_11	G_pop23	113	151	379	184	340	157	317	181	221	172	161	368	138	267	195	127	184
G9_12	G_pop23	113	151	379	184	340	157	317	181	218	172	161	368	138	267	195	127	184
G9_13	G_pop23	113	155	385	184	370	157	317	181	189	172	161	359	141	267	237	127	195
G8_1	G_pop23	113	151	379	184	340	157	317	181	218	172	161	368	138	267	197	127	184
G8_2	G_pop23	113	151	379	184	340	157	317	181	218	172	161	368	138	267	195	127	184
G8_3	G_pop23	113	151	379	184	340	157	317	181	218	172	161	368	138	267	195	127	184
G8_4	G_pop23	113	151	379	184	340	157	317	181	218	172	161	368	138	267	195	127	184
G8_5	G_pop23	113	151	379	184	340	157	317	181	218	172	161	368	138	267	195	127	184
G8_6	G_pop23	113	151	379	184	337	157	317	181	218	172	161	368	138	267	195	127	184
G8_7	G_pop23	113	151	379	184	340	157	317	181	218	172	161	368	138	267	195	127	184
G8_8	G_pop23	113	151	379	184	340	157	317	181	218	172	161	368	138	267	195	127	184
G8_9	G_pop23	113	151	379	184	340	157	317	181	218	172	161	368	138	267	195	127	184
G8_10	G_pop23	113	151	379	184	340	157	317	181	218	172	161	368	138	267	195	127	184
G8_11	G_pop23	113	151	385	184	370	151	317	181	168	172	161	359	141	267	233	127	195
G24_1	G_pop23	113	155	385	184	370	157	317	181	189	172	161	359	141	269	239	127	195
G24_2	G_pop23	113	151	385	184	370	151	317	181	168	172	161	359	141	267	233	127	195
G125_1	G_pop23	119	128	393	144	312	131	296	146	166	169	161	365	138	271	163	127	178
G125_2	G_pop23	119	128	393	144	312	131	296	146	166	169	161	365	138	271	163	127	178
G125_3	G_pop23	119	128	393	144	312	131	296	146	166	169	161	365	138	271	163	127	178
G125_4	G_pop23	116	135	385	179	299	137	304	211	203	169	157	350	126	271	171	127	168
G125_5	G_pop23	119	148	424	144	312	131	296	146	147	169	161	362	123	269	161	127	178
G125_6	G_pop23	119	141	399	144	312	131	296	150	166	169	161	368	135	271	161	127	180
G125_7	G_pop23	119	141	399	144	312	131	301	150	166	169	161	368	135	271	161	127	180
G125_8	G_pop23	113	155	385	184	334	178	317	168	194	172	161	379	168	267	253	127	199
G125_9	G_pop23	119	128	393	144	312	131	296	146	166	169	161	365	129	257	163	127	178
G125_10	G_pop23	113	141	385	192	349	134	301	159	171	169	161	359	141	279	169	127	180
G125_11	G_pop23	119	145	402	144	312	131	296	146	168	169	161	371	129	269	163	127	176
G125_12	G_pop23	119	148	399	144	312	131	296	146	147	169	161	362	123	269	161	127	178
G125_13	G_pop23	135	125	387	184	373	144	301	217	194	175	172	382	200	269	171	131	191
G125_14	G_pop23	113	151	385	176	343	154	317	178	267	172	161	362	138	267	195	127	197
G125_15	G_pop23	119	141	399	144	312	131	301	150	166	169	161	368	135	271	161	127	180
G127_1	G_pop23	119	141	367	144	312	131	296	146	166	169	161	368	129	269	161	127	178
G127_2	G_pop23	131	161	373	184	331	144	307	190	189	175	172	368	156	273	231	127	174
G127_3	G_pop23	113	145	387	192	367	134	301	159	171	169	161	359	141	273	169	127	178
G127_4	G_pop23	113	145	387	192	367	134	301	159	171	169	161	359	141	273	169	127	178
G127_5	G_pop23	131	161	373	184	331	144	307	184	189	175	172	368	156	273	219	127	174
G127_6	G_pop23	113	145	387	192	367	134	301	159	171	169	161	359	141	273	169	127	178
G127_7	G_pop23	131	161	373	184	331	144	307	190	189	175	172	368	156	273	231	127	174
G127_8	G_pop23	113	145	387	192	367	134	301	159	171	169	161	359	141	273	169	127	178
G127_9	G_pop23	113	145	385	184	337	166	317	181	189	172	161	359	138	267	217	127	193
G127_10	G_pop23	119	141	433	144	312	131	296	146	166	169	161	368	129	269	161	127	178
G127_11	G_pop23	119	128	408	144	312	131	296	150	147	169	161	353	132	269	161	127	178
G127_12	G_pop23	119	128	408	144	312	131	296	150	147	169	161	353	132	269	161	127	178
G127_13	G_pop23	119	141	433	144	312	131	296	146	166	169	161	368	129	269	161	127	178
G127_14	G_pop23	119	141	433	144	312	131	296	146	166	169	161	368	129	269	161	127	178
G127_15	G_pop23	119	141	396	144	312	131	296	143	168	169	161	377	126	271	161	127	176
Sp3_1	Sp_Pop1	113	145	385	176	349	154	317	159	206	172	161	362	138	273	199	127	195
Sp3_2	Sp_Pop1	119	145	399	144	312	131	296	146	183	169	161	356	135	269	199	127	176
Sp3_3	Sp_Pop1	113	145	385	176	349	154	317	159	206	172	161	362	138	273	199	127	195
Sp3_4	Sp_Pop1	113	145	385	176	349	154	317	159	206	172	161	362	138	273	199	127	195
Sp3_5	Sp_Pop1	113	145	385	176	349	154	317	159	206	172	161	362	138	273	199	127	195
Sp3_6	Sp_Pop1	119	141	399	144	312	131	296	150	166	169	161	368	135	271	161	127	180
Sp3_7	Sp_Pop1	113	145	382	184	328	157	317	153	194	172	161	365	135	273	203	127	195
Sp3_8	Sp_Pop1	113	151	385	184	370	151	317	181	168	172	161	359	150	267	233	127	195
Sp5_1	Sp_Pop1	113	161	385	176	370	154	317	159	197	172	161	362	138	267	207	127	197
Sp5_2	Sp_Pop1	113	161	385	176	370	154	317	159	197	172	161	362	138	267	207	127	197
Sp8_1	Sp_Pop1	119	141	399	144	312	131	296	150	166	169	161	368	135	271	161	127	180
Sp140_1	Sp_Pop1	138	135	370	188	331	151	314	181	194	181	161	353	195	267	165	129	195
Sp140_2	Sp_Pop1	138	135	370	188	331	151	314	181	194	181	161	353	195	267	165	129	195
Sp140_3	Sp_Pop1	138	135	370	188	331	151	314	181	194	181	161	353	195	267	165	129	195
Sp140_4	Sp_Pop1	138	135	370	188	331	151	314	181	194	181	161	353	195	267	165	129	195
Sp140_5	Sp_Pop1	138	135	370	188	331	151	314	181	194	181	161	353	195	267	165	129	195
Sp140_6	Sp_Pop1	113	141	399	184	337	151	314	165	191	175	161	377	159	255	183	131	178
Sp145_1	Sp_Pop1	119	128	402	144	312	131	296	150	168	169	161	365	132	269	163	127	178
Sp145_2	Sp_Pop1	113	145	385	176	376	166	301	184	206	172	161	359	138	267	176	127	193
Sp145_6	Sp_Pop1	113	145	385	176	376	166	301	181	206	172	161	359	138	267	176	127	193
Sp145_7	Sp_Pop1	119	128	402	144	312	131	301	150	168	169	161	365	132	269	163	127	178
Sp145_8	Sp_Pop1	113	145	385	176	376	166	301	181	206	172	161	359	138	267	176	127	195
Sp145_9	Sp_Pop1	113	145	385	176	376	166	301	181	206	172	161	359	138	267	176	127	193
Sp145_10	Sp_Pop1	119	128	402	144	312	131	301	150	168	169	161	365	132	269	163	127	178
Sp145_11	Sp_Pop1	119	128	393	144	312	131	296	146	166	169	161	365	138	271	163	127	178
Sp145_12	Sp_Pop1	119	128	402	144	312	131	310	150	168	169	161	365	132	269	163	127	178
Sp145_13	Sp_Pop1	119	128	402	144	312	131	296	150	168	169	161	365	132	269	163	127	178
Sp145_14	Sp_Pop1	138	135	370	188	331	151	314	181	194	181	161	353	195	267	165	129	195
Sp146_1	Sp_Pop1	119	141	402	144	312	131	301	150	171	169	161	353	132	269	161	127	174
Sp146_2	Sp_Pop1	113	151	390	184	346	157	317	159	194	172	161	359	138	267	203	127	195
Sp146_3	Sp_Pop1	119	141	385	144	312	131	296	146	168	169	161	365	138	271	163	127	176
Sp146_6	Sp_Pop1	119	141	385	144	312	131	301	146	168	169	161	365	138	271	163	127	176
Sp147.1	Sp_Pop1	138	145	379	176	337	157	317	184	197	172	161	362	144	273	237	127	195
Sp147.2	Sp_Pop1	138	145	379	176	337	157	317	184	197	172	161	362	144	273	237	127	195
Sp147.3	Sp_Pop1	131	161	373	184	331	144	307	184	189	175	172	368	156	273	219	127	174
Sp147.4	Sp_Pop1	138	145	379	176	337	157	317	184	197	172	161	362	144	273	237	127	195
Sp147.5	Sp_Pop1	138	182	370	179	331	151	314	193	168	194	169	353	225	273	197	127	180
Sp147.6	Sp_Pop1	138	145	379	176	337	157	317	184	197	172	161	362	144	273	237	127	195
Sp147.7	Sp_Pop1	138	145	379	176	337	157	317	184	197	172	161	362	144	273	237	127	195
Sp147_8	Sp_Pop1	138	145	379	176	337	157	317	184	197	172	161	362	144	273	237	127	195
Sp147.9	Sp_Pop1	138	145	379	176	337	157	317	184	197	172	161	362	144	273	237	127	195
Sp147.10	Sp_Pop1	138	145	379	176	337	157	317	184	197	172	161	362	144	273	237	127	195
Sp147.11	Sp_Pop1	119	141	399	144	312	131	296	150	166	169	161	368	135	271	161	127	180
Sp147.12	Sp_Pop1	119	141	385	144	312	131	296	146	168	169	161	365	138	271	163	127	176
Sp147.13	Sp_Pop1	138	145	379	176	337	157	317	184	197	172	161	362	144	273	237	127	195
Sp147_14	Sp_Pop1	138	145	379	176	337	157	317	184	197	172	161	362	144	273	237	127	195
Sp149_1	Sp_Pop1	113	145	387	192	367	134	301	159	171	169	161	359	141	273	169	127	178
Sp149_2	Sp_Pop1	113	145	387	192	367	134	301	159	171	169	161	359	141	273	169	127	178
Sp149_3	Sp_Pop1	113	145	387	192	367	134	301	159	171	169	161	359	141	273	169	127	178
Sp149_4	Sp_Pop1	119	128	379	144	312	131	296	146	183	169	161	362	138	269	163	125	172
Sp149_5	Sp_Pop1	119	128	379	144	312	131	296	150	166	169	161	353	132	269	161	127	180
Sp149_6	Sp_Pop1	113	145	385	184	373	166	317	181	189	172	161	359	138	267	217	127	195
Sp149_7	Sp_Pop1	119	148	438	144	312	131	301	146	147	169	161	362	123	269	161	127	178
Sp149_8	Sp_Pop1	119	128	399	176	315	131	296	146	168	169	161	362	135	271	163	127	176
Sp149_9	Sp_Pop1	119	141	399	144	312	131	301	150	166	169	161	368	135	271	161	127	180
Sp149_12	Sp_Pop1	119	161	385	163	309	134	310	165	177	191	169	353	162	269	217	135	174
Sp150_1	Sp_Pop1	119	141	405	144	312	131	296	150	166	169	161	353	129	269	161	127	182
Sp150_2	Sp_Pop1	138	135	370	188	331	151	314	181	194	181	161	353	195	267	165	129	195
Sp150_3	Sp_Pop1	138	135	370	188	331	151	314	181	194	181	161	353	195	267	165	129	195
Sp150_4	Sp_Pop1	138	135	370	188	331	151	314	181	194	181	161	353	195	267	165	129	195
Sp150_5	Sp_Pop1	119	141	385	144	312	131	301	146	168	169	161	365	138	271	163	127	176
Sp150_6	Sp_Pop1	119	141	385	144	312	131	296	146	168	169	161	365	138	271	163	127	176
Sp150_7	Sp_Pop1	119	141	405	144	312	131	301	150	166	169	161	353	129	269	161	127	182
Sp150_8	Sp_Pop1	113	151	379	184	337	157	317	181	218	172	161	368	138	267	195	127	184
Sp141_1	Sp_Pop2	113	145	385	176	385	166	301	181	206	172	161	359	138	267	176	127	193
Sp141_2	Sp_Pop2	131	161	373	184	331	144	307	184	189	175	172	368	156	273	219	127	174
Sp141_3	Sp_Pop2	113	145	387	192	367	134	301	159	171	169	161	359	141	273	169	127	178
Sp141_4	Sp_Pop2	113	145	385	176	376	166	301	181	206	172	161	359	138	267	176	127	193
Sp141_5	Sp_Pop2	113	145	385	176	376	166	301	181	206	172	161	359	138	267	176	127	193
Sp141_6	Sp_Pop2	131	161	373	184	331	144	307	190	189	175	172	368	156	273	231	127	174
Sp141_7	Sp_Pop2	113	145	385	176	376	166	301	181	206	172	161	359	138	267	176	127	193
Sp141_8	Sp_Pop2	131	161	373	184	331	144	307	184	189	175	172	368	156	273	219	127	174
Sp141_9	Sp_Pop2	113	145	385	176	376	166	301	181	206	172	161	359	138	267	176	127	193
Sp141_10	Sp_Pop2	113	145	385	176	376	166	301	181	206	172	161	359	138	267	176	127	193
Sp141_11	Sp_Pop2	119	128	379	144	312	131	296	150	166	169	161	353	132	269	161	127	180
Sp141_12	Sp_Pop2	122	138	373	188	349	147	301	156	166	169	176	368	141	269	235	131	180
Sp141_13	Sp_Pop2	113	145	385	176	376	166	301	181	206	172	161	359	138	267	176	127	193
Sp141_14	Sp_Pop2	113	145	385	176	376	166	301	181	206	172	161	359	138	267	176	127	193
Sp141_15	Sp_Pop2	119	141	385	144	312	131	301	146	168	169	161	365	138	271	163	127	176
Sp142_1	Sp_Pop2	131	161	373	184	331	144	307	184	189	175	172	368	156	273	219	127	174
Sp142_2	Sp_Pop2	138	135	370	188	331	151	314	181	194	181	161	353	195	267	165	129	195
Sp142_4	Sp_Pop2	113	151	379	184	337	157	317	181	218	172	161	368	138	267	195	127	184
Sp142_6	Sp_Pop2	113	151	379	184	379	157	317	181	218	172	161	368	138	267	195	127	184
Sp143_1	Sp_Pop2	113	145	387	192	367	134	301	159	171	169	161	359	141	273	169	127	178
Sp143_2	Sp_Pop2	119	141	399	144	312	131	301	150	166	169	161	368	135	271	161	127	180
Sp143_3	Sp_Pop2	138	135	370	188	331	151	314	181	194	181	161	353	195	267	165	129	195
Sp143_5	Sp_Pop2	138	135	370	188	331	151	314	181	194	181	161	353	195	267	165	129	195
Sp143_6	Sp_Pop2	138	135	370	188	331	151	314	181	194	181	161	353	195	267	165	129	195
Sp143_7	Sp_Pop2	135	125	387	184	373	144	301	217	194	175	172	382	200	269	171	131	191
Sp143_8	Sp_Pop2	119	141	385	144	312	131	296	146	168	169	161	365	138	271	163	127	176
Sp143_9	Sp_Pop2	138	135	370	188	331	151	314	181	194	181	161	353	195	267	165	129	195
Sp143_10	Sp_Pop2	113	151	379	184	337	157	317	181	218	172	161	368	138	267	195	127	184
Sp144_1	Sp_Pop2	119	141	385	144	312	131	296	146	168	169	161	365	138	271	163	127	176
Sp144_2	Sp_Pop2	138	135	370	188	331	151	314	181	194	181	161	353	195	267	165	129	195
Sp144_3	Sp_Pop2	119	141	385	144	312	131	296	146	168	169	161	365	138	271	163	127	176
Sp144_4	Sp_Pop2	119	141	385	144	312	131	296	146	168	169	161	365	138	271	163	127	176
Sp144_5	Sp_Pop2	119	141	385	144	312	131	296	146	168	169	161	365	138	271	163	127	176
Sp144_6	Sp_Pop2	138	135	370	188	331	151	314	181	194	181	161	353	195	267	165	129	195
Sp144_7	Sp_Pop2	113	151	379	184	337	157	317	181	218	172	161	368	138	267	195	127	184
Sp144_8	Sp_Pop2	113	151	379	184	337	157	317	181	218	172	161	368	138	267	195	127	184
Sp144_9	Sp_Pop2	113	151	379	184	337	157	317	181	218	172	161	368	138	267	195	127	184
Sp144_10	Sp_Pop2	113	151	379	184	337	157	317	181	218	172	161	368	138	267	195	127	184
Sp144_11	Sp_Pop2	113	151	379	184	337	157	317	181	218	172	161	368	138	267	195	127	184
Sp144_12	Sp_Pop2	113	151	379	184	337	157	317	181	218	172	161	368	138	267	195	127	184
Sp148_1	Sp_Pop2	119	128	399	144	312	131	296	143	168	169	161	365	126	269	161	127	178
Sp148_2	Sp_Pop2	119	128	393	144	312	131	307	146	168	169	161	365	138	271	163	127	178
Sp148_3	Sp_Pop2	113	145	385	176	376	166	301	181	203	172	161	359	138	267	221	127	193
Sp148_4	Sp_Pop2	119	141	399	144	312	131	301	150	166	169	161	368	135	271	161	127	180
Sp148_5	Sp_Pop2	138	145	373	179	337	147	317	162	212	184	161	365	138	273	260	127	195
Sp148_6	Sp_Pop2	138	135	370	188	331	151	314	181	194	181	161	353	195	267	165	129	195
Sp148_7	Sp_Pop2	138	135	370	188	331	151	314	181	194	181	161	353	195	267	165	129	195
Sp148_8	Sp_Pop2	113	145	385	176	376	166	301	181	206	172	161	359	138	267	176	127	193
Sp148_9	Sp_Pop2	138	164	376	184	370	172	317	193	215	172	161	353	138	267	174	127	197
Sp153_1	Sp_Pop2	119	141	399	144	312	131	314	150	166	169	161	368	135	271	161	127	180
Sp153_2	Sp_Pop2	113	151	379	184	337	157	317	181	218	172	161	368	138	267	195	127	184
Sp153_4	Sp_Pop2	119	141	385	144	312	131	296	146	168	169	161	365	138	271	163	127	176
Sp153_6	Sp_Pop2	138	135	370	188	331	151	314	181	194	181	161	353	195	267	165	129	195
Sp153_7	Sp_Pop2	119	141	385	144	312	131	296	146	168	169	161	365	138	271	163	127	176
Sp153_8	Sp_Pop2	119	141	385	144	312	131	298	146	168	169	161	365	138	271	163	127	176
Sp153_9	Sp_Pop2	138	135	370	188	331	151	314	181	194	181	161	353	195	267	165	129	195
Sp153_10	Sp_Pop2	119	141	385	144	312	131	296	146	168	169	161	365	138	271	163	127	176
Sp153_11	Sp_Pop2	138	135	370	188	331	151	314	181	194	181	161	353	195	267	165	129	195
Sp153_12	Sp_Pop2	119	141	385	144	312	131	317	146	168	169	161	365	138	271	163	127	176
Sp153_13	Sp_Pop2	119	141	385	144	312	131	296	146	168	169	161	365	138	271	163	127	176
Sp153_15	Sp_Pop2	119	141	385	144	312	131	296	146	168	169	161	365	138	271	163	127	176
Sp135_1	Sp_Pop3	119	141	396	144	312	131	296	146	168	169	161	374	135	271	163	127	176
Sp135_2	Sp_Pop3	119	128	402	144	312	131	296	143	168	169	161	365	126	269	161	127	178
Sp135_3	Sp_Pop3	119	128	405	144	312	131	301	146	174	169	161	362	132	269	163	127	172
Sp135_4	Sp_Pop3	119	141	396	144	312	131	301	146	168	169	161	374	135	271	163	127	176
Sp135_5	Sp_Pop3	119	141	399	144	312	131	296	150	166	169	161	368	135	271	161	127	180
Sp135_6	Sp_Pop3	119	141	385	144	312	131	296	146	168	169	161	365	138	271	163	127	176
Sp135_8	Sp_Pop3	138	135	370	188	331	151	314	181	194	181	161	353	195	267	165	129	195
Sp135_9	Sp_Pop3	119	141	385	144	312	131	296	146	168	169	161	365	138	271	163	127	176
Sp135_10	Sp_Pop3	119	141	385	144	312	131	296	146	168	169	161	365	138	271	163	127	176
Sp135_11	Sp_Pop3	119	141	399	144	312	131	296	150	166	169	161	368	135	271	161	127	180
Sp135_12	Sp_Pop3	119	141	385	144	312	131	296	146	168	169	161	365	138	271	163	127	176
Sp135_13	Sp_Pop3	119	128	390	144	312	131	296	143	147	169	161	362	138	267	161	127	180
Sp135_14	Sp_Pop4	113	145	385	176	376	166	301	181	206	172	161	359	138	267	176	127	193
Sp133_1	Sp_Pop4	119	128	379	144	312	131	296	150	166	169	161	353	132	269	161	127	180
Sp133_2	Sp_Pop4	113	145	387	192	367	134	301	159	171	169	161	359	141	273	169	127	178
Sp133_3	Sp_Pop4	113	145	387	192	367	134	301	159	171	169	161	359	141	273	169	127	178
Sp133_4	Sp_Pop4	113	145	387	192	367	134	301	159	171	169	161	359	141	273	169	127	178
Sp133_5	Sp_Pop4	113	145	387	192	367	134	301	159	171	169	161	359	141	273	169	127	178
Sp133_6	Sp_Pop4	119	128	379	144	312	131	296	150	166	169	161	353	132	269	161	127	180
Sp133_7	Sp_Pop4	119	128	379	144	312	131	296	150	166	169	161	353	132	269	161	127	180
Sp133_8	Sp_Pop4	119	128	379	144	312	131	296	150	166	169	161	353	132	269	161	127	180
Sp133_9	Sp_Pop4	138	135	370	188	331	151	314	181	194	181	161	353	195	267	165	129	195
Sp133_10	Sp_Pop4	138	135	370	188	331	151	314	181	194	181	161	353	195	267	165	129	195
Sp133_11	Sp_Pop4	138	135	370	188	331	151	314	181	194	181	161	353	195	267	165	129	195
Sp133_12	Sp_Pop4	119	141	385	144	312	131	296	146	168	169	161	365	138	271	163	127	176
Sp133_13	Sp_Pop4	119	128	379	144	312	131	296	150	166	169	161	353	132	269	161	127	180
Sp133_14	Sp_Pop4	138	135	370	188	331	151	314	181	194	181	161	353	195	267	165	129	195
Sp133_15	Sp_Pop4	138	135	370	188	331	151	314	181	194	181	161	353	195	267	165	129	195
Sp151_1	Sp_Pop4	119	141	385	144	312	131	301	146	168	169	161	365	138	271	163	127	176
Sp151_2	Sp_Pop4	113	145	385	176	376	166	301	181	206	172	161	359	138	267	176	127	193
Sp151_3	Sp_Pop4	131	161	373	184	331	144	307	184	189	175	172	368	156	273	219	127	174
Sp151_4	Sp_Pop4	113	145	385	176	376	166	301	181	206	172	161	359	138	267	176	127	193
Sp151_5	Sp_Pop4	113	145	387	192	367	134	301	159	171	169	161	359	141	273	169	127	178
Sp151_6	Sp_Pop4	113	145	385	144	376	166	301	181	206	172	161	359	138	267	176	127	193
Sp151_7	Sp_Pop4	113	145	385	176	376	166	301	181	206	172	161	359	138	267	176	127	193
Sp151_8	Sp_Pop4	113	145	385	176	376	166	301	181	206	172	161	359	138	267	176	127	193
Sp151_9	Sp_Pop4	113	145	385	176	376	166	301	181	206	172	161	359	138	267	176	127	193
Sp151_10	Sp_Pop4	113	161	387	176	367	154	317	181	197	172	161	362	138	267	199	127	195
Sp151_11	Sp_Pop4	113	145	385	144	376	166	301	181	206	172	161	359	138	267	176	127	193
Sp151_12	Sp_Pop4	113	145	385	144	376	166	301	181	206	172	161	359	138	267	176	127	193
Sp151_13	Sp_Pop4	113	145	385	176	376	166	301	181	206	172	161	359	138	267	176	127	193
Sp151_14	Sp_Pop4	113	145	385	144	376	166	301	181	206	172	161	359	138	267	176	127	193
Sp151_15	Sp_Pop4	119	128	379	144	312	131	296	150	166	169	161	353	132	269	161	127	180
Sp152_1	Sp_Pop4	113	145	385	176	376	166	301	181	206	172	161	359	138	267	176	127	193
Sp152_2	Sp_Pop4	138	135	370	188	331	151	314	181	194	181	161	353	195	267	165	129	195
Sp152_3	Sp_Pop4	138	135	370	188	331	151	314	181	194	181	161	353	195	267	165	129	195
Sp152_4	Sp_Pop4	119	141	385	144	312	131	320	146	168	169	161	365	138	271	163	127	176
Sp152_5	Sp_Pop4	138	135	370	188	331	151	314	181	194	181	161	353	195	267	165	129	195
Sp152_6	Sp_Pop4	113	145	385	176	376	166	301	181	206	172	161	359	138	267	176	127	193
Sp152_7	Sp_Pop4	113	145	385	144	376	166	301	181	206	172	161	359	138	267	176	127	193
Sp152_8	Sp_Pop4	119	141	385	144	312	131	296	146	168	169	161	365	138	271	163	127	176
Sp152_9	Sp_Pop4	138	135	370	188	331	151	314	181	194	181	161	353	195	267	165	129	195
Sp152_10	Sp_Pop4	119	128	393	144	312	131	296	146	166	169	161	365	138	271	163	127	178
Sp152_11	Sp_Pop4	119	141	385	144	312	131	296	146	168	169	161	365	138	271	163	127	176
Sp152_12	Sp_Pop4	119	141	399	144	312	131	296	150	166	169	161	368	135	271	161	127	180
Sp152_13	Sp_Pop4	119	141	385	144	312	131	296	146	168	169	161	365	138	271	163	127	176
Sp152_14	Sp_Pop4	119	141	385	144	312	131	296	146	168	169	161	365	138	271	163	127	176
Sp19_1	Sp_Pop5	113	151	379	184	337	157	317	181	218	172	161	368	138	267	195	127	184
Sp20_1	Sp_Pop5	113	151	379	184	337	157	317	181	218	172	161	368	138	267	195	127	184
Sp20_2	Sp_Pop5	113	151	385	184	370	151	317	181	168	172	161	359	141	267	233	127	195
Sp107_1	Sp_Pop5	138	135	370	188	331	151	314	181	194	181	161	353	195	267	165	129	195
Sp107_2	Sp_Pop5	119	141	385	144	312	131	301	146	168	169	161	365	138	271	163	127	176
Sp107_3	Sp_Pop5	119	141	385	144	312	131	296	146	168	169	161	365	138	271	163	127	176
Sp107_4	Sp_Pop5	119	141	385	144	312	131	296	146	168	169	161	365	138	271	163	127	176
Sp108_1	Sp_Pop5	119	128	402	144	312	131	301	143	168	169	161	365	126	269	161	127	178
Sp108_2	Sp_Pop5	119	141	399	144	312	131	296	150	166	169	161	368	135	271	161	127	180
Sp108_3	Sp_Pop5	135	125	387	184	373	144	301	217	194	175	172	382	200	269	171	131	191
Sp108_4	Sp_Pop5	119	148	438	144	312	131	301	146	147	169	161	362	123	269	161	127	178
Sp108_5	Sp_Pop5	119	128	402	144	312	131	296	143	168	169	161	365	126	269	161	127	178
Sp108_6	Sp_Pop5	119	128	393	144	312	131	304	150	168	169	161	365	132	269	163	127	178
Sp108_7	Sp_Pop5	135	125	387	184	373	144	301	220	194	175	172	382	203	269	171	131	191
Sp108_8	Sp_Pop5	113	151	379	184	337	157	317	181	218	172	161	368	138	267	195	127	184
Sp108_9	Sp_Pop5	113	151	379	184	337	157	317	181	218	172	161	368	138	267	195	127	184
Sp136_1	Sp_Pop6	113	145	385	176	376	166	301	181	206	172	161	359	138	267	176	127	193
Sp136_2	Sp_Pop6	138	135	370	188	331	151	314	181	194	181	161	353	195	267	165	129	195
Sp136_3	Sp_Pop6	113	151	390	184	346	157	317	159	194	172	161	359	138	267	203	127	195
Sp136_4	Sp_Pop6	138	135	370	188	331	151	314	181	194	181	161	353	195	267	165	129	195
Sp136_5	Sp_Pop6	119	141	385	144	312	131	301	146	168	169	161	365	138	271	163	127	176
Sp136_6	Sp_Pop6	138	135	370	188	331	151	314	181	194	181	161	353	195	267	165	129	195
Sp136_7	Sp_Pop6	138	135	370	188	331	151	314	181	194	181	161	353	195	267	165	129	195
Sp139_1	Sp_Pop6	131	161	373	184	331	144	307	190	189	175	172	368	156	273	233	127	174
Sp139_2	Sp_Pop6	113	145	387	192	367	134	301	159	171	169	161	359	141	273	169	127	178
Sp139_3	Sp_Pop6	113	145	387	192	367	134	301	159	171	169	161	359	141	273	169	127	178
Sp139_4	Sp_Pop6	131	161	373	184	331	144	307	184	189	175	172	368	156	273	219	127	174
Sp139_5	Sp_Pop6	138	145	379	176	337	157	317	184	197	172	161	362	144	273	237	127	195
Sp139_6	Sp_Pop6	138	145	379	176	337	157	317	184	197	172	161	362	144	273	237	127	195
Sp139_7	Sp_Pop6	119	141	385	144	312	131	296	146	168	169	161	365	138	271	163	127	176
Sp139_8	Sp_Pop6	119	141	385	144	312	131	296	146	168	169	161	365	138	271	163	127	176
Sp139_9	Sp_Pop6	138	145	379	176	337	157	317	184	197	172	161	362	144	273	237	127	195
Sp139_10	Sp_Pop6	138	145	379	176	337	157	317	184	197	172	161	362	144	273	237	127	195
Sp15_1	Sp_Pop7	113	151	379	184	337	157	317	181	218	172	161	368	138	267	195	127	184
Sp24_1	Sp_Pop7	142	179	370	179	334	151	314	190	168	194	169	353	228	273	193	127	180
Sp26_1	Sp_Pop7	113	151	379	184	337	157	317	181	218	172	161	368	138	267	195	127	184
Sp26_2	Sp_Pop7	113	151	379	184	337	157	317	181	218	172	161	368	138	267	195	127	184
Sp34_1	Sp_Pop7	119	141	399	144	312	131	301	150	166	169	161	368	135	271	161	127	180
Sp52_1	Sp_Pop7	119	141	402	144	312	131	296	146	168	169	161	393	153	271	163	127	174
Sp52_2	Sp_Pop7	138	151	387	184	376	160	301	181	230	172	161	362	180	267	217	127	172
Sp105_1	Sp_Pop7	131	161	373	184	331	144	307	190	189	175	172	368	156	273	231	127	174
Sp105_2	Sp_Pop7	119	128	379	144	312	131	296	150	166	169	161	353	132	269	161	127	180
Sp105_3	Sp_Pop7	131	148	385	192	352	134	301	159	171	169	161	359	123	261	169	127	180
Sp105_4	Sp_Pop7	113	145	385	176	376	166	301	181	206	172	161	359	138	267	176	127	193
Sp105_5	Sp_Pop7	113	145	385	176	376	166	301	181	206	172	161	359	138	267	176	127	193
Sp105_7	Sp_Pop7	113	145	385	176	376	166	301	181	206	172	161	359	138	267	176	127	193
Sp105_8	Sp_Pop7	125	145	370	188	373	151	304	223	166	178	176	353	174	275	187	131	180
Sp105_9	Sp_Pop7	119	128	402	144	312	131	296	150	168	169	161	365	132	269	163	127	178
Sp105_10	Sp_Pop7	113	155	385	184	370	157	317	181	189	172	161	359	141	267	237	127	195
Sp105_11	Sp_Pop7	119	141	399	144	312	131	296	150	166	169	161	368	135	271	161	127	180
Sp105_12	Sp_Pop7	119	141	396	144	312	131	296	146	168	169	161	374	135	271	163	127	176
Sp106_4	Sp_Pop7	119	141	399	144	312	131	296	150	166	169	161	368	135	271	161	127	180
Sp106_5	Sp_Pop7	119	141	399	144	312	131	296	150	166	169	161	368	135	271	161	127	180
Sp106_6	Sp_Pop7	119	141	399	144	312	131	296	150	166	169	161	368	135	271	161	127	180
Sp106_9	Sp_Pop7	119	141	399	144	312	131	307	153	166	169	161	368	135	271	161	127	180
Sp106_10	Sp_Pop7	138	135	370	188	331	151	314	181	194	181	161	353	195	267	165	129	195
Sp106_12	Sp_Pop7	138	135	370	188	331	151	314	181	194	181	161	353	195	267	165	129	195
Sp106_13	Sp_Pop7	119	141	385	144	312	131	314	146	168	169	161	365	138	271	163	127	176
Sp109_1	Sp_Pop7	119	138	385	192	325	134	326	159	160	169	161	353	141	261	185	127	180
Sp109_2	Sp_Pop7	113	145	387	192	367	134	301	159	171	169	161	359	141	273	169	127	178
Sp109_3	Sp_Pop7	131	161	373	184	331	144	307	184	189	175	172	368	156	273	219	127	174
Sp109_4	Sp_Pop7	113	145	385	176	376	166	301	181	206	172	161	359	138	267	176	127	193
Sp109_5	Sp_Pop7	113	145	385	176	376	166	301	181	206	172	161	359	138	267	176	127	193
Sp109_6	Sp_Pop7	113	145	385	176	376	166	301	181	206	172	161	359	138	267	176	127	193
Sp109_9	Sp_Pop7	113	145	385	176	376	166	301	181	206	172	161	359	138	267	176	127	193
Sp109_10	Sp_Pop7	119	141	385	144	312	131	296	146	168	169	161	365	138	271	163	127	176
Sp109_11	Sp_Pop7	113	145	385	176	376	166	301	181	206	172	161	359	138	267	176	127	193
Sp109_12	Sp_Pop7	113	145	385	176	376	166	301	181	206	172	161	359	138	267	176	127	193
Sp109_13	Sp_Pop7	138	135	370	188	331	151	314	181	194	181	161	353	195	267	165	129	195
Sp109_14	Sp_Pop7	113	145	385	176	376	166	301	181	206	172	161	359	138	267	176	127	193
Sp110_1	Sp_Pop7	131	161	373	184	331	144	307	184	189	175	172	368	156	273	219	127	174
Sp110_2	Sp_Pop7	119	141	424	144	312	131	296	146	171	169	161	377	147	269	161	127	180
Sp110_3	Sp_Pop7	113	145	387	192	367	134	301	159	171	169	161	359	141	273	169	127	178
Sp110_4	Sp_Pop7	113	145	385	176	376	166	301	181	206	172	161	359	138	267	176	127	193
Sp110_5	Sp_Pop7	113	145	385	176	376	166	301	181	206	172	161	359	138	267	176	127	193
Sp110_6	Sp_Pop7	113	145	385	176	376	166	301	181	206	172	161	359	138	267	176	127	193
Sp110_8	Sp_Pop7	119	128	379	144	312	131	307	150	166	169	161	353	132	269	161	127	180
Sp110_9	Sp_Pop7	113	145	385	176	376	166	301	181	206	172	161	359	138	267	176	127	193
Sp110_10	Sp_Pop7	113	145	385	176	376	166	301	181	206	172	161	359	138	267	176	127	193
Sp110_11	Sp_Pop7	113	145	385	176	376	166	301	181	206	172	161	359	138	267	176	127	193
Sp110_12	Sp_Pop7	119	141	385	144	312	131	296	146	168	169	161	365	138	271	163	127	176
Sp110_13	Sp_Pop7	113	145	385	176	376	166	301	181	206	172	161	359	138	267	176	127	193
Sp110_14	Sp_Pop7	119	141	385	144	312	131	310	146	168	169	161	365	138	271	163	127	176
Sp111_1	Sp_Pop7	131	161	373	184	331	144	307	190	189	175	157	368	153	273	231	127	174
Sp111_3	Sp_Pop7	138	135	370	188	331	151	314	181	194	181	161	353	195	267	165	129	195
Sp111_4	Sp_Pop7	113	151	379	184	337	157	317	181	218	172	161	368	138	267	195	127	184
Sp111_5	Sp_Pop7	113	145	385	176	376	166	301	181	206	172	161	359	138	267	176	127	193
Sp111_6	Sp_Pop7	113	151	379	184	337	157	317	181	218	172	161	368	138	267	195	127	184
Sp111_7	Sp_Pop7	113	151	379	184	337	157	317	181	218	172	161	368	138	267	195	127	184
Sp112_1	Sp_Pop7	131	161	373	184	331	144	307	190	189	175	172	368	156	273	231	127	174
Sp112_2	Sp_Pop7	119	128	379	144	312	131	307	150	166	169	161	353	132	269	161	127	180
Sp112_3	Sp_Pop7	119	115	414	155	325	126	307	146	189	161	172	339	132	263	193	131	159
Sp112_4	Sp_Pop7	119	128	379	144	312	131	296	150	166	169	161	353	132	269	161	127	180
Sp112_5	Sp_Pop7	119	128	408	144	312	131	296	146	166	169	161	353	132	269	161	127	180
Sp112_6	Sp_Pop7	142	138	399	184	305	131	307	168	180	178	169	356	138	269	211	135	178
Sp112_7	Sp_Pop7	119	141	385	144	312	131	314	146	168	169	161	365	138	271	163	127	176
Sp112_8	Sp_Pop7	113	151	379	184	337	157	317	181	218	172	161	368	138	267	195	127	184
Sp112_9	Sp_Pop7	113	151	379	184	337	157	317	181	218	172	161	368	138	267	195	127	184
Sp114_1	Sp_Pop7	119	141	399	144	312	131	296	150	166	169	161	368	135	271	161	127	180
Sp114_2	Sp_Pop7	119	128	390	144	312	131	304	150	168	169	161	365	132	271	163	127	178
Sp114_4	Sp_Pop7	119	141	399	144	312	131	296	150	166	169	161	353	129	269	161	127	180
Sp114_5	Sp_Pop7	119	141	396	144	312	131	296	143	168	169	161	377	129	271	161	127	176
Sp114_7	Sp_Pop7	119	128	408	144	312	131	296	150	174	169	161	362	132	269	161	127	174
Sp114_8	Sp_Pop7	119	141	399	144	312	131	296	150	166	169	161	368	135	271	161	127	180
Sp114_11	Sp_Pop7	113	151	379	184	337	157	317	181	218	172	161	368	138	267	195	127	184
Sp114_12	Sp_Pop7	113	151	379	184	337	157	317	181	218	172	161	368	138	267	195	127	184
Sp114_13	Sp_Pop7	113	151	379	184	337	157	317	181	218	172	161	368	138	267	195	127	184
Sp115_1	Sp_Pop7	113	145	385	176	376	166	301	181	206	172	161	359	138	267	176	127	193
Sp115_2	Sp_Pop7	113	145	385	176	376	166	301	181	206	172	161	359	138	267	176	127	193
Sp115_3	Sp_Pop7	131	161	373	184	331	144	307	184	189	175	172	368	156	273	219	127	174
Sp115_4	Sp_Pop7	113	145	385	176	376	166	301	181	206	172	161	359	138	267	176	127	193
Sp115_5	Sp_Pop7	113	145	387	192	367	134	301	159	171	169	161	359	141	273	169	127	178
Sp115_6	Sp_Pop7	113	145	385	176	376	166	301	181	206	172	161	359	138	267	176	127	193
Sp115_7	Sp_Pop7	113	145	387	192	367	134	301	159	171	169	161	359	141	273	169	127	178
Sp115_8	Sp_Pop7	131	161	373	184	331	144	307	184	189	175	172	368	156	273	219	127	174
Sp115_9	Sp_Pop7	113	145	385	176	376	166	301	181	206	172	161	359	138	267	176	127	193
Sp115_10	Sp_Pop7	113	145	385	176	376	166	301	181	206	172	161	359	138	267	176	127	193
Sp115_11	Sp_Pop7	113	145	385	176	376	166	301	181	206	172	161	359	138	267	176	127	193
Sp115_12	Sp_Pop7	113	145	385	176	376	166	301	181	206	172	161	359	138	267	176	127	193
Sp115_13	Sp_Pop7	113	145	385	176	376	166	301	181	206	172	161	359	138	267	176	127	193
Sp115_14	Sp_Pop7	113	145	385	176	376	166	301	181	206	172	161	359	138	267	176	127	193
Sp115_15	Sp_Pop7	113	145	385	176	376	166	301	181	206	172	161	359	138	267	176	127	193
Sp126_1	Sp_Pop8	119	128	405	144	312	131	296	146	174	169	161	368	132	269	159	127	174
Sp126_2	Sp_Pop8	135	125	387	184	373	144	301	217	194	175	172	382	200	269	171	131	191
Sp126_3	Sp_Pop8	119	141	399	144	312	131	296	150	166	169	161	368	135	271	161	127	180
Sp126_4	Sp_Pop8	135	125	387	184	373	144	301	220	194	175	172	382	200	269	171	131	191
Sp126_5	Sp_Pop8	119	148	442	144	312	131	296	146	147	169	161	362	123	269	161	127	178
Sp127_1	Sp_Pop8	119	141	399	144	312	131	296	150	166	169	161	368	135	271	161	127	180
Sp127_2	Sp_Pop8	138	135	370	188	331	151	314	181	194	181	161	353	195	267	165	129	195
Sp127_3	Sp_Pop8	135	125	387	184	373	144	301	217	194	175	172	382	200	269	171	131	191
Sp127_4	Sp_Pop8	138	135	370	188	331	151	314	181	194	181	161	353	195	267	165	129	195
Sp127_5	Sp_Pop8	119	141	385	144	312	131	296	150	168	169	161	365	138	271	163	127	176
Sp127_6	Sp_Pop8	119	141	385	144	312	131	296	146	168	169	161	365	138	271	163	127	176
Sp127_7	Sp_Pop8	119	141	385	144	312	131	296	146	168	169	161	365	138	271	163	127	176
Sp127_9	Sp_Pop8	119	141	385	144	312	131	296	146	168	169	161	365	138	271	163	127	176
Sp127_10	Sp_Pop8	119	141	399	144	312	131	296	150	166	169	161	368	135	271	161	127	180
Sp127_11	Sp_Pop8	119	141	385	144	312	131	296	146	168	169	161	365	138	271	163	127	176
Sp127_12	Sp_Pop8	119	141	385	144	312	131	296	146	168	169	161	365	138	271	163	127	176
Sp127_13	Sp_Pop8	119	141	385	144	312	131	296	146	168	169	161	365	138	271	163	127	176
Sp127_14	Sp_Pop8	119	141	385	144	312	131	296	146	168	169	161	365	138	271	163	127	176
Sp128_1	Sp_Pop8	119	141	396	144	312	131	301	146	168	169	161	374	135	271	163	127	176
Sp128_2	Sp_Pop8	119	128	376	144	312	131	317	146	189	169	161	379	138	271	161	127	176
Sp128_3	Sp_Pop8	138	164	376	184	370	172	317	193	215	172	161	353	138	267	174	127	197
Sp128_4	Sp_Pop8	119	141	385	144	312	131	296	146	168	169	161	365	138	271	163	127	176
Sp128_6	Sp_Pop8	119	141	385	144	312	131	296	146	168	169	161	365	138	271	163	127	176
Sp128_7	Sp_Pop8	119	141	399	144	312	131	296	150	166	169	161	368	135	271	161	127	180
Sp128_8	Sp_Pop8	119	141	385	144	312	131	301	146	168	169	161	365	138	271	163	127	176
Sp128_9	Sp_Pop8	138	135	370	188	331	151	314	181	194	181	161	353	195	269	165	129	195
Sp128_10	Sp_Pop8	138	135	370	188	331	151	314	181	194	181	161	353	195	267	165	129	195
Sp128_11	Sp_Pop8	119	141	385	144	312	131	301	146	168	169	161	365	138	271	163	127	176
Sp128_12	Sp_Pop8	119	141	385	144	312	131	296	146	168	169	161	365	138	271	163	127	176
Sp128_13	Sp_Pop8	138	135	370	188	331	151	314	181	194	181	161	353	195	267	165	129	195
Sp21_1	Sp_Pop9	119	145	399	144	312	131	296	146	183	169	161	356	135	269	199	127	176
Sp36_1	Sp_Pop9	119	141	399	144	312	131	296	150	166	169	161	368	135	271	161	127	180
Sp36_2	Sp_Pop9	113	161	385	176	370	154	317	159	197	172	161	362	138	267	207	127	197
Sp36_4	Sp_Pop9	119	141	399	144	312	131	296	150	166	169	161	368	135	271	161	127	180
Sp36_5	Sp_Pop9	119	141	399	144	312	131	296	150	166	169	161	368	135	271	161	127	180
Sp36_6	Sp_Pop9	119	141	399	144	312	131	296	150	166	169	161	368	135	271	161	127	180
Sp36_7	Sp_Pop9	119	141	399	144	312	131	296	150	166	169	161	368	135	271	161	127	180
Sp36_8	Sp_Pop9	119	141	399	144	312	131	296	150	166	169	161	368	135	271	161	127	180
Sp36_9	Sp_Pop9	119	141	399	144	312	131	296	150	166	169	161	368	135	271	161	127	180
Sp36_10	Sp_Pop9	125	128	405	144	312	131	296	146	174	169	161	353	132	271	161	127	176
Sp51_1	Sp_Pop9	138	151	387	184	376	160	301	181	230	172	161	362	180	267	217	127	172
Sp101_1	Sp_Pop9	138	135	370	188	331	151	314	181	194	181	161	353	195	267	165	129	195
Sp101_2	Sp_Pop9	138	135	370	188	331	151	314	181	194	181	161	353	195	267	165	129	195
Sp101_3	Sp_Pop9	119	141	385	144	312	131	296	146	168	169	161	365	138	271	163	127	176
Sp101_4	Sp_Pop9	135	145	379	208	346	151	314	223	215	178	176	353	162	269	233	133	176
Sp101_5	Sp_Pop9	119	145	382	144	312	131	301	146	174	169	161	362	129	269	161	127	174
Sp101_6	Sp_Pop9	113	151	379	184	337	157	317	181	218	172	161	368	138	267	195	127	184
Sp102_1	Sp_Pop9	119	141	396	144	312	131	314	146	168	169	161	374	135	271	163	127	176
Sp102_2	Sp_Pop9	113	151	390	184	346	157	317	159	194	172	161	359	138	267	203	127	195
Sp102_3	Sp_Pop9	119	135	385	188	340	144	320	156	236	175	172	365	138	265	176	129	182
Sp102_4	Sp_Pop9	138	135	370	188	331	151	314	181	194	181	161	353	195	267	165	129	195
Sp102_6	Sp_Pop9	119	141	385	144	312	131	296	146	168	169	161	365	138	271	163	127	176
Sp102_5	Sp_Pop9	119	141	385	144	312	131	296	146	168	169	161	365	138	271	163	127	176
Sp102_7	Sp_Pop9	138	135	370	188	331	151	314	181	194	181	161	353	195	267	165	129	195
Sp102_8	Sp_Pop9	119	141	385	144	312	131	314	146	168	169	161	365	138	271	163	127	176
Sp102_9	Sp_Pop9	138	135	370	188	331	151	314	181	194	181	161	353	195	267	165	129	195
Sp102_10	Sp_Pop9	119	141	385	144	312	131	314	146	168	169	161	365	138	271	163	127	176
Sp102_11	Sp_Pop9	138	135	370	188	331	151	314	181	194	181	161	353	195	267	165	129	195
Sp102_12	Sp_Pop9	125	145	379	179	346	151	314	223	191	178	176	353	141	269	247	133	176
Sp102_14	Sp_Pop9	119	141	385	144	312	131	296	146	168	169	161	365	138	271	163	127	176
Sp102_15	Sp_Pop9	116	135	370	176	346	134	304	150	171	184	161	350	126	263	176	127	174
Sp103_1	Sp_Pop9	138	182	370	179	331	151	314	193	168	194	169	353	225	273	197	127	180
Sp103_2	Sp_Pop9	119	141	399	144	312	131	301	150	166	169	161	368	135	271	161	127	180
Sp103_3	Sp_Pop9	142	125	396	188	334	163	301	184	197	181	161	353	165	267	197	127	174
Sp103_4	Sp_Pop9	138	145	379	176	337	157	317	184	197	172	161	362	144	273	237	127	195
Sp103_5	Sp_Pop9	113	151	379	184	337	157	317	181	218	172	161	368	138	267	195	127	184
Sp103_6	Sp_Pop9	113	151	379	184	337	157	317	181	218	172	161	368	138	267	195	127	184
Sp104_2	Sp_Pop9	142	135	370	188	331	151	314	181	194	181	161	353	195	267	165	129	195
Sp104_4	Sp_Pop9	119	141	385	144	312	131	296	146	168	169	161	365	138	271	163	127	176
Sp104_5	Sp_Pop9	119	141	385	144	312	131	296	146	168	169	161	365	138	271	163	127	176
Sp104_6	Sp_Pop9	138	135	370	188	331	151	314	181	194	181	161	353	195	267	165	129	195
Sp104_8	Sp_Pop9	138	135	370	188	331	151	314	181	194	181	161	353	195	267	165	129	195
Sp116_1	Sp_Pop10	113	145	387	192	367	134	301	159	171	169	161	359	141	273	169	127	178
Sp116_2	Sp_Pop10	113	145	387	192	367	134	301	159	171	169	161	359	141	273	169	127	178
Sp116_3	Sp_Pop10	113	145	387	192	367	134	301	159	171	169	161	359	141	273	169	127	178
Sp116_4	Sp_Pop10	113	145	385	176	376	166	301	181	206	172	161	359	138	267	176	127	193
Sp116_5	Sp_Pop10	119	141	399	144	312	131	301	150	166	169	161	368	135	271	161	127	180
Sp116_6	Sp_Pop10	119	141	399	144	312	131	296	150	166	169	161	368	135	271	161	127	180
Sp116_7	Sp_Pop10	113	151	390	184	346	157	317	159	194	172	161	359	138	267	203	127	195
Sp116_8	Sp_Pop10	119	141	399	144	312	131	296	150	166	169	161	368	135	271	161	127	180
Sp116_9	Sp_Pop10	119	145	390	144	312	131	296	146	168	169	165	368	126	269	161	127	178
Sp116_10	Sp_Pop10	119	141	399	144	312	131	296	150	166	169	161	368	135	271	161	127	180
Sp116_11	Sp_Pop10	119	141	399	144	312	131	296	150	166	169	161	368	135	271	161	127	180
Sp116_12	Sp_Pop10	113	151	379	184	337	157	317	181	221	172	161	368	138	267	195	127	184
Sp117_1	Sp_Pop10	113	145	387	192	367	134	301	159	171	169	161	359	141	273	169	127	178
Sp117_2	Sp_Pop10	119	141	385	144	312	131	296	146	168	169	161	365	138	271	163	127	176
Sp117_3	Sp_Pop10	119	141	385	144	312	131	296	146	168	169	161	365	138	271	163	127	176
Sp117_4	Sp_Pop10	119	145	405	144	312	131	296	146	171	169	161	371	123	271	163	127	176
Sp117_5	Sp_Pop10	119	141	399	144	312	131	296	150	166	169	161	368	135	271	161	127	180
Sp117_6	Sp_Pop10	113	115	414	155	325	126	307	146	189	161	172	339	132	263	189	131	159
Sp117_7	Sp_Pop10	119	141	385	144	312	131	296	146	168	169	161	365	138	271	163	127	176
Sp117_8	Sp_Pop10	119	128	402	144	312	131	296	150	168	169	161	365	132	269	163	127	178
Sp117_9	Sp_Pop10	119	141	385	144	312	131	301	146	168	169	161	365	138	271	163	127	176
Sp118_1	Sp_Pop10	113	145	387	192	367	134	301	159	171	169	161	359	141	273	169	127	178
Sp118_2	Sp_Pop10	119	141	385	144	312	131	301	146	168	169	161	365	138	271	163	127	176
Sp118_5	Sp_Pop10	119	141	385	144	312	131	296	146	168	169	161	365	138	271	163	127	176
Sp118_6	Sp_Pop10	119	141	385	144	312	131	296	146	168	169	161	365	138	271	163	127	176
Sp118_7	Sp_Pop10	119	141	385	144	312	131	301	146	168	169	161	365	138	271	163	127	176
Sp118_9	Sp_Pop10	138	135	370	188	331	151	314	181	194	181	161	353	195	267	165	129	195
Sp118_10	Sp_Pop10	116	141	370	176	346	134	304	150	171	184	161	350	126	263	176	127	174
Sp118_11	Sp_Pop10	119	141	385	144	312	131	296	146	168	169	161	365	138	271	163	127	176
Sp118_12	Sp_Pop10	119	141	385	144	312	131	296	146	168	169	161	365	138	271	163	127	176
Sp119_1	Sp_Pop10	113	145	387	192	367	134	301	159	171	169	161	359	141	273	169	127	178
Sp119_3	Sp_Pop10	119	141	385	144	312	131	296	146	168	169	161	365	138	271	163	127	176
Sp119_4	Sp_Pop10	119	141	385	144	312	131	296	146	168	169	161	365	138	271	163	127	176
Sp119_5	Sp_Pop10	119	141	385	144	312	131	296	146	168	169	161	365	138	271	163	127	176
Sp119_6	Sp_Pop10	119	141	385	144	312	131	296	146	168	169	161	365	138	271	163	127	176
Sp119_7	Sp_Pop10	138	135	370	188	331	151	314	181	194	181	161	353	195	267	165	129	195
Sp119_9	Sp_Pop10	119	141	385	144	312	131	301	146	168	169	161	365	138	271	163	127	176
Sp119 _8	Sp_Pop10	119	141	385	144	312	131	296	146	168	169	161	365	138	271	163	127	176
Sp119_10	Sp_Pop10	119	141	385	144	312	131	296	146	168	169	161	365	138	271	163	127	176
Sp119_11	Sp_Pop10	119	141	385	144	312	131	296	146	168	169	161	365	138	271	163	127	176
Sp119_12	Sp_Pop10	119	141	385	144	312	131	296	146	168	169	161	365	138	271	163	127	176
Sp119_13	Sp_Pop10	119	141	399	144	312	131	296	150	166	169	161	368	135	271	161	127	180
Sp120_1	Sp_Pop10	119	141	399	144	312	131	296	150	166	169	161	368	135	271	161	127	180
Sp120_2	Sp_Pop10	119	141	385	144	312	131	296	146	168	169	161	365	138	271	163	127	176
Sp120_3	Sp_Pop10	119	141	385	144	312	131	296	146	168	169	161	365	138	271	163	127	176
Sp120_4	Sp_Pop10	119	141	385	144	312	131	296	146	168	169	161	365	138	271	163	127	176
Sp120_5	Sp_Pop10	138	135	370	188	331	151	314	181	194	181	161	353	195	267	165	129	195
Sp120_6	Sp_Pop10	113	155	379	184	337	157	317	181	218	172	161	368	138	267	195	127	184
Sp120_7	Sp_Pop10	119	141	385	144	312	131	296	146	168	169	161	365	138	271	163	127	176
Sp120_8	Sp_Pop10	119	148	373	144	312	131	296	146	147	169	161	362	123	269	161	127	178
Sp120_9	Sp_Pop10	113	151	379	184	337	157	317	181	218	172	161	368	138	267	195	127	184
Sp120_10	Sp_Pop10	138	164	376	184	370	172	317	193	215	172	161	353	138	267	174	127	197
Sp120_11	Sp_Pop10	119	141	385	144	312	131	317	146	168	169	161	365	138	271	163	127	176
Sp120_12	Sp_Pop10	119	141	385	144	312	131	296	146	168	169	161	365	138	271	163	127	176
Sp120_13	Sp_Pop10	119	141	385	144	312	131	296	146	168	169	161	365	138	271	163	127	176
Sp120_14	Sp_Pop10	119	141	385	144	312	131	296	146	168	169	161	365	138	271	163	127	176
Sp120_15	Sp_Pop10	119	141	385	144	312	131	296	146	168	169	161	365	138	271	163	127	176
Sp57_1	Sp_Pop11	119	141	399	144	312	131	296	150	166	169	161	368	135	271	161	127	180
Sp123_2	Sp_Pop11	113	145	387	192	367	134	301	159	171	169	161	359	141	273	169	127	178
Sp123_3	Sp_Pop11	131	161	373	184	331	144	307	190	189	175	172	368	156	273	231	127	174
Sp123_4	Sp_Pop11	131	161	373	184	331	144	307	190	189	175	172	368	156	273	231	127	174
Sp123_5	Sp_Pop11	113	145	387	192	367	134	301	159	171	169	161	359	141	273	169	127	178
Sp123_6	Sp_Pop11	113	145	387	192	367	134	301	159	171	169	161	359	141	273	169	127	178
Sp123_7	Sp_Pop11	142	125	387	188	331	134	301	181	194	357	176	365	212	269	185	127	176
Sp123_8	Sp_Pop11	113	151	390	184	346	157	317	159	194	172	161	359	138	267	203	127	195
Sp123_9	Sp_Pop11	119	141	399	144	312	131	310	150	166	169	161	368	135	271	161	127	180
Sp123_10	Sp_Pop11	119	141	399	144	312	131	301	150	166	169	161	368	135	271	161	127	180
Sp123_11	Sp_Pop11	119	141	424	144	312	131	296	146	171	169	161	377	147	269	161	127	180
Sp123_12	Sp_Pop11	119	141	399	144	312	131	296	150	166	169	161	368	135	271	161	127	180
Sp124_1	Sp_Pop11	119	141	399	144	312	131	296	150	166	169	161	368	135	271	161	127	180
Sp124_2	Sp_Pop11	135	125	387	184	373	144	301	217	194	175	172	382	203	269	171	131	191
Sp124_3	Sp_Pop11	119	141	399	144	312	131	301	150	166	169	161	353	132	269	161	127	180
Sp124_4	Sp_Pop11	138	164	376	184	370	172	317	193	215	172	161	353	138	267	174	127	197
Sp124_5	Sp_Pop11	119	141	385	144	312	131	310	146	168	169	161	365	138	271	163	127	176
Sp124_6	Sp_Pop11	119	141	385	144	312	131	296	146	168	169	161	365	138	271	163	127	176
Sp124_7	Sp_Pop11	138	135	370	188	331	151	314	181	194	181	161	353	195	267	165	129	195
Sp124_8	Sp_Pop11	119	141	385	144	312	131	296	146	168	169	161	365	138	271	163	127	176
Sp124_9	Sp_Pop11	119	141	385	144	312	131	301	146	168	169	161	365	138	271	163	127	176
Sp124_10	Sp_Pop11	138	135	370	188	331	151	314	181	194	181	161	353	195	267	165	129	195
Sp124_11	Sp_Pop11	138	135	370	188	331	151	314	181	194	181	161	353	195	267	165	129	195
Sp125_1	Sp_Pop11	113	145	385	176	376	166	301	181	206	172	161	359	138	267	176	127	193
Sp125_2	Sp_Pop11	119	128	379	144	312	131	301	150	166	169	161	353	132	269	161	127	180
Sp125_3	Sp_Pop11	113	145	385	176	376	166	301	181	206	172	161	359	138	267	176	127	193
Sp125_4	Sp_Pop11	119	128	379	144	312	131	301	150	166	169	161	353	132	269	161	127	180
Sp125_5	Sp_Pop11	113	145	385	176	376	166	301	181	206	172	161	359	138	267	176	127	193
Sp125_6	Sp_Pop11	113	145	385	176	376	166	301	181	206	172	161	359	138	267	176	127	193
Sp125_7	Sp_Pop11	119	141	396	144	312	131	296	146	168	169	161	374	135	271	163	127	176
Sp125_8	Sp_Pop11	113	145	385	176	376	166	301	181	206	172	161	359	138	267	176	127	193
Sp125_9	Sp_Pop11	113	145	385	176	376	166	301	181	206	172	161	359	138	267	176	127	193
Sp125_10	Sp_Pop11	113	145	385	176	376	166	301	181	206	172	161	359	138	267	176	127	193
Sp125_11	Sp_Pop11	113	145	385	176	376	166	301	181	206	172	161	359	138	267	176	127	193
Sp125_12	Sp_Pop11	113	145	385	176	376	166	301	181	206	172	161	359	138	267	176	127	193
Sp125_13	Sp_Pop11	119	141	385	144	312	131	296	146	168	169	161	365	138	271	163	127	176
Sp125_14	Sp_Pop11	113	145	385	176	376	166	301	181	206	172	161	359	138	267	176	127	193
Sp125_15	Sp_Pop11	113	145	385	176	376	166	301	181	206	172	161	359	138	267	176	127	193
Sp16_1	Sp_Pop12	113	151	379	184	337	157	317	181	218	172	161	368	138	267	195	127	184
Sp16_2	Sp_Pop12	113	151	379	184	337	157	317	181	218	172	161	368	138	267	195	127	184
Sp46_1	Sp_Pop12	113	151	379	184	337	157	317	181	218	172	161	368	138	267	197	127	184
Sp134_1	Sp_Pop12	113	145	387	192	367	134	301	159	171	169	161	359	141	273	169	127	178
Sp134_2	Sp_Pop12	119	141	399	144	312	131	296	150	166	169	161	368	135	271	161	127	180
Sp134_3	Sp_Pop12	119	128	379	144	312	131	301	150	166	169	161	353	132	269	161	127	180
Sp134_4	Sp_Pop12	113	151	385	184	373	154	317	181	212	172	161	353	138	271	211	127	189
Sp134_5	Sp_Pop12	113	151	385	184	373	154	317	181	212	172	161	353	138	271	211	127	189
Sp134_6	Sp_Pop12	113	122	385	184	337	151	314	199	203	172	161	359	135	267	217	127	212
Sp134_7	Sp_Pop12	119	141	399	144	312	131	296	150	166	169	161	368	135	271	161	127	180
Sp134_8	Sp_Pop12	113	151	385	184	373	154	317	181	212	172	161	353	138	271	211	127	189
Sp134_9	Sp_Pop12	113	151	385	184	373	154	317	181	212	172	161	353	138	271	211	127	189
Sp134_10	Sp_Pop12	113	145	385	176	376	166	301	181	206	172	161	359	138	267	176	127	193
Sp134_11	Sp_Pop12	119	141	399	144	312	131	301	150	166	169	161	368	135	271	161	127	180
Sp134_12	Sp_Pop12	113	141	385	184	331	160	320	181	215	172	161	359	138	267	207	127	189
Sp134_13	Sp_Pop12	119	141	385	144	312	131	296	146	168	169	161	365	138	271	163	127	176
Sp134_14	Sp_Pop12	113	158	390	184	337	137	301	214	177	178	180	353	150	269	195	127	174
Sp134_15	Sp_Pop12	119	141	385	144	312	131	301	146	168	169	161	365	138	271	163	127	176
Sp137_1	Sp_Pop12	113	145	387	192	367	134	301	159	171	169	161	359	141	273	169	127	178
Sp137_2	Sp_Pop12	113	145	385	184	343	154	317	171	191	172	161	359	138	267	174	127	189
Sp137_3	Sp_Pop12	119	148	421	144	312	131	301	146	147	169	161	362	123	269	161	127	178
Sp137_4	Sp_Pop12	131	161	373	184	331	144	307	184	189	175	172	368	156	273	219	127	174
Sp137_5	Sp_Pop12	131	161	373	184	331	144	307	190	189	175	172	368	156	273	231	127	174
Sp137_6	Sp_Pop12	119	148	421	144	312	131	301	146	147	169	161	362	123	269	161	127	178
Sp137_7	Sp_Pop12	131	161	373	184	331	144	307	190	189	175	172	368	156	273	231	127	174
Sp137_8	Sp_Pop12	119	135	387	200	309	134	333	162	174	181	176	368	147	267	183	131	180
Sp137_9	Sp_Pop12	142	138	399	184	305	131	307	168	180	178	169	356	138	269	211	135	178
Sp137_10	Sp_Pop12	119	128	379	144	312	131	296	146	168	169	161	377	135	271	163	127	176
Sp137_11	Sp_Pop12	142	138	399	184	305	131	307	168	180	178	169	356	138	269	211	135	176
Sp137_12	Sp_Pop12	142	125	390	188	331	134	301	181	194	384	176	368	228	269	205	127	176
Sp137_13	Sp_Pop12	119	128	408	144	312	131	301	146	166	169	161	353	132	269	161	127	180
Sp137_14	Sp_Pop12	135	138	382	179	343	151	314	305	191	175	161	377	281	255	180	131	180
Sp138_1	Sp_Pop12	113	151	379	184	337	157	317	181	218	172	161	368	138	267	195	127	184
Sp138_2	Sp_Pop12	119	128	408	144	312	131	296	146	189	169	161	379	138	271	161	127	176
Sp138_3	Sp_Pop12	119	141	399	144	312	131	296	150	166	169	161	368	135	271	161	127	180
Sp138_4	Sp_Pop12	113	145	385	176	376	166	301	181	206	172	161	359	138	267	176	127	193
Sp138_5	Sp_Pop12	119	128	390	144	312	131	301	146	147	169	161	368	138	269	161	127	178
Sp138_6	Sp_Pop12	113	145	385	184	373	166	317	181	189	172	161	359	138	267	217	127	195
Sp138_7	Sp_Pop12	138	135	370	188	331	151	314	181	194	181	161	353	195	267	165	129	195
Sp138_8	Sp_Pop12	142	138	399	184	305	131	307	168	180	178	169	356	138	269	211	135	178
Sp138_9	Sp_Pop12	113	151	379	184	337	157	317	181	221	172	161	368	138	267	195	127	184
Sp138_10	Sp_Pop12	113	158	382	184	328	157	317	153	239	172	161	359	138	267	207	127	197
Sp138_11	Sp_Pop12	119	141	399	144	312	131	296	150	166	169	161	368	135	271	161	127	180
Sp138_12	Sp_Pop12	119	141	385	144	312	131	296	146	168	169	161	365	138	271	163	127	176
Sp138_14	Sp_Pop12	119	141	385	144	312	131	296	146	168	169	161	365	138	271	163	127	176
Sp58_1	Sp_Pop13	113	151	379	184	337	160	317	181	218	172	161	368	138	267	195	127	184
Sp132_1	Sp_Pop13	113	145	387	192	367	134	301	159	171	169	161	359	141	273	169	127	178
Sp132_2	Sp_Pop13	138	135	370	188	331	151	314	181	194	181	161	353	195	267	165	129	195
Sp132_3	Sp_Pop13	138	135	370	188	331	151	314	181	194	181	161	353	197	267	165	129	195
Sp132_6	Sp_Pop13	131	122	379	184	337	134	301	178	189	172	161	362	135	267	197	127	207
Sp129_1	Sp_Pop14	113	145	385	176	376	166	301	181	206	172	161	359	138	267	176	127	193
Sp129_2	Sp_Pop14	119	141	385	144	312	131	296	146	168	169	161	365	138	271	163	127	176
Sp129_3	Sp_Pop14	138	135	370	188	331	151	314	181	194	181	161	353	195	267	165	129	195
Sp129_4	Sp_Pop14	119	141	385	144	312	131	296	146	168	169	161	365	138	271	163	127	176
Sp129_5	Sp_Pop14	119	141	399	144	312	131	296	150	166	169	161	368	135	271	161	127	180
Sp129_6	Sp_Pop14	119	141	385	144	312	131	296	146	168	169	161	365	138	271	163	127	176
Sp129_7	Sp_Pop14	138	135	370	188	331	151	314	181	194	181	161	353	195	267	165	129	195
Sp129_8	Sp_Pop14	119	141	385	144	312	131	296	146	168	169	161	365	138	271	163	127	176
Sp129_9	Sp_Pop14	138	135	370	188	331	151	314	181	194	181	161	353	195	267	165	129	195
Sp129_10	Sp_Pop14	138	135	370	188	331	151	314	181	194	181	161	353	195	267	165	129	195
Sp129_11	Sp_Pop14	138	135	370	188	331	151	314	181	194	181	161	353	195	267	165	129	195
Sp129_12	Sp_Pop14	119	141	385	144	312	131	296	146	168	169	161	365	138	271	163	127	176
Sp129_13	Sp_Pop14	119	141	385	144	312	131	296	146	168	169	161	365	138	271	163	127	176
Sp130_1	Sp_Pop14	113	145	387	192	367	134	301	159	171	169	161	359	141	273	169	127	178
Sp130_2	Sp_Pop14	113	145	387	192	367	134	301	159	171	169	161	359	141	273	169	127	178
Sp130_3	Sp_Pop14	119	128	379	144	312	131	372	146	168	169	161	377	135	271	163	127	176
Sp130_4	Sp_Pop14	131	161	373	184	331	144	307	190	189	175	172	368	156	273	231	127	174
Sp130_5	Sp_Pop14	119	141	435	144	312	131	296	146	166	169	161	368	129	269	161	127	176
Sp130_6	Sp_Pop14	135	125	387	184	373	144	301	217	194	175	172	382	200	269	171	131	191
Sp130_7	Sp_Pop14	113	151	390	184	346	157	317	159	194	172	161	359	138	267	203	127	195
Sp130_8	Sp_Pop14	135	125	387	184	373	144	301	217	194	175	172	382	200	269	171	131	191
Sp130_9	Sp_Pop14	138	135	370	188	331	151	314	181	194	181	161	353	195	267	165	129	195
Sp130_10	Sp_Pop14	113	151	379	184	337	157	317	181	218	172	161	368	138	267	195	127	184
Sp131_1	Sp_Pop14	119	128	399	176	315	131	296	146	168	169	161	362	135	271	163	127	176
Sp131_2	Sp_Pop14	119	141	385	144	312	131	296	146	168	169	161	365	138	271	163	127	176
Sp131_3	Sp_Pop14	119	141	385	144	312	131	296	146	168	169	161	365	138	271	163	127	176
Sp131_4	Sp_Pop14	138	135	370	188	331	151	314	181	194	181	161	353	195	267	165	129	195
Sp131_5	Sp_Pop14	119	141	385	144	312	131	296	146	168	169	161	365	138	271	163	127	176
Sp131_6	Sp_Pop14	138	135	370	188	331	151	314	181	194	181	161	353	195	267	165	129	195
Sp131_7	Sp_Pop14	119	141	385	144	312	131	296	146	168	169	161	365	138	271	163	127	176
Sp131_8	Sp_Pop14	119	141	385	144	312	131	296	146	168	169	161	365	138	271	163	127	176
Sp131_9	Sp_Pop14	138	135	370	188	331	151	314	181	194	181	161	353	195	267	165	129	195
Sp131_10	Sp_Pop15	119	141	399	144	312	131	296	150	166	169	161	368	135	271	161	127	180
Sp113_1	Sp_Pop15	119	141	385	144	312	131	296	146	168	169	161	365	138	271	163	127	176
Sp121_1	Sp_Pop15	113	145	387	188	367	134	301	159	171	169	161	359	141	273	169	127	178
Sp121_3	Sp_Pop15	131	161	373	184	331	144	307	184	189	175	172	368	156	273	219	127	172
Sp121_6	Sp_Pop15	131	161	373	184	331	144	307	190	189	175	172	368	156	273	231	127	174
Sp121_7	Sp_Pop15	113	145	387	192	367	134	301	159	171	169	161	359	141	273	169	127	178
Sp121_8	Sp_Pop15	119	148	442	144	312	131	301	146	147	169	161	362	123	269	161	127	178
Sp122_1	Sp_Pop15	131	161	373	184	331	144	307	184	189	175	157	368	156	273	219	127	174
Sp122_2	Sp_Pop15	113	151	390	184	346	157	317	159	194	172	161	359	138	267	205	127	195
Sp122_3	Sp_Pop15	113	151	390	184	346	157	317	159	194	172	161	359	138	267	203	127	195
Sp122_4	Sp_Pop15	119	141	402	144	312	131	301	150	171	169	161	353	132	269	161	127	174
Sp122_5	Sp_Pop15	113	151	390	184	346	157	317	159	194	172	161	359	138	267	203	127	195
Sp122_6	Sp_Pop15	119	141	399	144	312	131	317	150	166	169	161	368	135	271	161	127	180
Sp122_7	Sp_Pop15	119	128	387	144	312	131	323	146	168	169	161	385	126	273	163	127	172
Sp122_8	Sp_Pop15	113	151	390	184	346	157	317	159	194	172	161	359	138	267	203	127	195
Sp122_9	Sp_Pop15	119	128	379	144	312	131	296	146	168	169	161	377	135	271	163	127	176
Sp122_10	Sp_Pop15	138	135	370	188	331	151	314	181	194	181	161	353	195	267	165	129	195
Sp122_11	Sp_Pop15	119	141	385	144	312	131	296	146	168	169	161	365	138	271	163	127	176
Sp122_12	Sp_Pop15	119	141	385	144	312	131	296	146	168	169	161	365	138	271	163	127	176
Sp122_13	Sp_Pop15	119	141	385	144	312	131	296	146	168	169	161	365	138	271	163	127	176
Sp122_14	Sp_Pop15	119	141	385	144	312	131	296	146	168	169	161	365	138	271	163	127	176
Sb109_1	Sb_pop1	119	128	379	144	312	131	301	150	166	169	161	353	132	269	161	127	180
Sb109_2	Sb_pop1	119	141	399	144	312	131	296	150	166	169	161	353	132	269	161	127	180
Sb109_3	Sb_pop1	119	141	399	144	312	131	296	150	166	169	161	353	132	269	161	127	180
Sb109_4	Sb_pop1	119	141	399	144	312	131	296	150	166	169	161	353	132	269	161	127	180
Sb109_5	Sb_pop1	119	128	399	144	312	131	301	146	189	169	161	377	138	271	161	127	176
Sb109_6	Sb_pop1	119	141	399	144	312	131	296	150	166	169	161	353	132	269	161	127	180
Sb109_7	Sb_pop1	119	141	399	144	312	131	296	150	166	169	161	353	132	269	161	127	180
Sb109_8	Sb_pop1	119	141	399	144	312	131	296	150	166	169	161	353	132	263	153	121	170
Sb109_9	Sb_pop1	119	141	399	144	312	131	296	150	166	169	161	353	132	269	161	127	180
Sb109_10	Sb_pop1	119	141	399	144	312	131	296	146	147	169	161	362	123	269	161	127	180
Sb109_11	Sb_pop1	119	141	399	144	312	131	296	150	166	169	161	353	132	269	161	127	180
Sb110_1	Sb_pop1	113	155	385	184	373	131	317	181	189	172	161	359	141	267	231	127	195
Sb110_2	Sb_pop1	113	155	385	184	373	157	317	181	189	172	161	359	141	267	231	127	195
Sb110_3	Sb_pop1	113	155	385	184	373	157	317	181	189	172	161	359	141	267	231	127	195
Sb110_4	Sb_pop1	113	155	385	184	373	157	317	181	189	172	161	359	141	267	231	127	195
Sb110_5	Sb_pop1	113	155	385	184	373	157	317	181	189	172	161	359	141	267	231	127	195
Sb110_6	Sb_pop1	113	155	385	184	373	157	317	181	189	172	161	359	141	267	231	127	195
Sb110_7	Sb_pop1	113	155	385	184	373	157	317	181	189	172	161	359	141	267	231	127	195
Sb110_8	Sb_pop1	113	155	385	184	373	157	317	181	189	172	161	359	141	267	231	127	195
Sb110_9	Sb_pop1	113	155	385	184	373	157	317	181	189	172	161	359	141	267	231	127	195
Sb110_10	Sb_pop1	113	155	385	184	373	157	317	181	189	172	161	359	141	267	231	127	195
Sb110_11	Sb_pop1	113	155	385	184	373	131	301	181	189	172	161	359	141	267	231	127	195
Sb110_12	Sb_pop1	113	155	385	184	373	157	317	181	189	172	161	359	141	267	231	127	195
Sb110_13	Sb_pop1	113	155	385	184	373	157	317	181	189	172	161	359	141	267	231	127	195
Sb110_14	Sb_pop1	113	155	385	184	373	157	317	181	189	172	161	359	141	267	231	127	195
Sb110_15	Sb_pop1	113	155	385	184	373	157	317	181	189	172	161	359	141	267	231	127	195
Sb111_1	Sb_pop1	113	155	385	184	373	157	317	181	189	172	161	359	141	267	231	127	195
Sb111_2	Sb_pop1	119	148	379	144	312	131	296	146	147	169	161	362	123	269	161	127	180
Sb111_3	Sb_pop1	131	141	376	192	315	134	323	159	171	169	161	359	141	261	169	127	184
Sb111_4	Sb_pop1	119	141	399	144	312	131	296	150	166	169	161	353	132	269	161	127	180
sb111_5	Sb_pop1	113	155	385	184	373	157	317	181	189	172	161	359	141	267	231	127	195
Sb111_6	Sb_pop1	113	155	385	184	373	157	317	181	189	172	161	359	141	267	231	127	195
Sb111_7	Sb_pop1	131	141	376	192	315	134	323	159	171	169	161	359	141	261	169	127	184
Sb111_9	Sb_pop1	113	155	385	184	373	157	317	181	189	172	161	359	141	267	231	127	195
Sb111_10	Sb_pop1	113	155	385	184	373	157	317	181	189	172	161	359	141	267	231	127	195
sb111_11	Sb_pop1	135	158	385	192	315	134	323	159	171	169	161	359	141	261	171	127	184
Sb111_12	Sb_pop1	119	128	402	144	312	131	301	146	174	169	161	368	132	269	159	127	174
Sb111_13	Sb_pop1	119	141	399	144	312	131	296	150	166	169	161	353	132	269	161	127	180
Sb111_14	Sb_pop1	119	141	399	144	312	131	296	150	166	169	161	353	132	269	161	127	180
Sb111_15	Sb_pop1	113	128	387	184	334	134	314	196	200	172	161	371	153	267	225	127	189
Sb112_1	Sb_pop1	119	141	399	144	312	131	296	150	166	169	161	353	132	269	161	127	180
Sb112_2	Sb_pop1	119	128	379	144	312	131	296	146	180	169	161	362	138	269	163	125	172
Sb112_3	Sb_pop1	119	128	379	144	312	131	296	146	180	169	161	362	138	269	163	125	172
Sb112_4	Sb_pop1	119	128	379	144	312	131	296	146	180	169	161	362	138	269	163	125	172
Sb112_5	Sb_pop1	119	128	402	144	312	131	296	146	174	169	161	368	132	269	159	127	174
Sb112_6	Sb_pop1	119	128	379	144	312	131	296	146	180	169	161	362	138	269	163	125	172
sb112_7	Sb_pop1	119	141	399	144	312	131	317	150	166	169	161	368	135	271	161	127	182
Sb112_8	Sb_pop1	119	128	379	144	312	131	301	146	180	169	161	362	138	269	163	125	172
Sb112_9	Sb_pop1	119	128	379	144	312	131	296	146	180	169	161	362	138	269	163	125	172
sb112_10	Sb_pop1	119	141	402	144	312	131	296	150	166	169	161	353	132	269	161	127	180
sb112_11	Sb_pop1	119	128	379	144	312	131	296	146	180	169	161	362	138	269	163	125	172
sb112_12	Sb_pop1	119	128	379	144	312	131	296	146	180	169	161	362	138	269	163	125	172
sb112_13	Sb_pop1	119	128	379	144	312	131	296	146	180	169	161	362	138	269	163	125	172
Sb112_14	Sb_pop1	119	128	379	144	312	131	296	146	180	169	161	362	138	269	163	125	172
sb112_15	Sb_pop1	119	128	382	144	312	131	301	146	180	169	161	362	138	269	163	125	172
Sb122_1	Sb_pop2	119	141	405	144	312	131	296	146	168	169	161	371	138	271	163	127	176
Sb122_2	Sb_pop2	119	141	405	144	312	131	296	146	168	169	161	371	138	271	163	127	176
Sb122_3	Sb_pop2	119	141	405	144	312	131	296	146	168	169	161	371	138	271	163	127	176
Sb122_4	Sb_pop2	119	141	405	144	312	131	296	146	168	169	161	371	138	271	163	127	176
Sb122_5	Sb_pop2	119	128	373	144	312	131	296	146	191	169	161	379	138	271	161	127	176
Sb122_6	Sb_pop2	119	141	405	144	312	131	296	146	168	169	161	371	138	271	163	127	176
Sb122_7	Sb_pop2	119	141	405	144	312	131	296	146	168	169	161	371	138	271	163	127	176
Sb122_8	Sb_pop2	119	141	405	144	312	131	301	146	168	169	161	371	138	271	163	127	176
Sb122_9	Sb_pop2	119	141	405	144	312	131	296	146	168	169	161	371	138	271	163	127	176
Sb122_10	Sb_pop2	119	141	405	144	312	131	296	146	168	169	161	371	138	271	163	127	176
Sb122_11	Sb_pop2	119	141	405	144	312	131	296	146	168	169	161	371	138	271	163	127	176
Sb122_12	Sb_pop2	119	141	405	144	312	131	296	146	168	169	161	371	138	271	163	127	176
Sb122_13	Sb_pop2	119	141	405	144	312	131	296	146	168	169	161	371	138	271	163	127	176
Sb122_14	Sb_pop2	119	141	405	144	312	131	296	146	168	169	161	371	138	271	163	127	176
Sb122_15	Sb_pop2	119	141	405	144	312	131	296	146	168	169	161	371	138	271	163	127	176
Sb163_1	Sb_pop3	119	141	448	144	312	131	296	143	168	169	161	368	138	269	161	127	178
Sb163_2	Sb_pop3	119	145	448	144	312	131	296	143	168	169	161	368	138	269	161	127	178
Sb163_3	Sb_pop3	119	145	448	144	312	131	296	143	168	169	161	368	138	269	161	127	178
Sb163_4	Sb_pop3	119	128	411	144	312	131	296	146	189	169	161	379	141	271	161	127	176
Sb163_5	Sb_pop3	119	145	448	144	312	131	296	143	168	169	161	368	138	269	161	127	178
Sb163_6	Sb_pop3	119	145	448	144	312	131	296	143	168	169	161	368	138	269	161	127	178
Sb163_7	Sb_pop3	119	145	448	144	312	131	296	143	168	169	161	368	138	267	161	127	178
Sb163_8	Sb_pop3	119	145	448	144	312	131	296	143	168	169	161	368	138	269	161	127	178
Sb163_9	Sb_pop3	119	145	448	144	312	131	296	143	168	169	161	368	138	269	161	127	178
Sb163_10	Sb_pop3	119	145	448	144	312	131	296	143	168	169	161	368	138	269	161	127	178
Sb163_11	Sb_pop3	119	145	442	144	312	131	296	143	166	169	161	368	138	269	161	127	178
Sb163_12	Sb_pop3	119	145	448	144	312	131	296	143	168	169	161	368	138	269	161	127	178
Sb163_13	Sb_pop3	119	128	411	144	312	131	296	146	189	169	161	379	141	271	161	127	176
Sb163_14	Sb_pop3	119	145	448	144	312	131	296	143	168	169	161	368	138	269	161	127	178
Sb163_15	Sb_pop3	119	145	448	144	312	131	296	143	168	169	161	368	138	269	161	127	178
Sb164_1	Sb_pop3	119	128	373	144	312	131	296	146	191	169	161	379	138	271	161	127	176
Sb164_2	Sb_pop3	119	128	373	144	312	131	296	146	191	169	161	379	138	271	161	127	176
Sb164_3	Sb_pop3	119	128	373	144	312	131	296	146	191	169	161	379	138	271	161	127	176
Sb164_4	Sb_pop3	119	128	373	144	312	131	296	146	191	169	161	379	138	271	161	127	176
Sb164_5	Sb_pop3	119	128	373	144	312	131	296	146	191	169	161	379	138	271	161	127	176
Sb164_6	Sb_pop3	119	128	373	144	312	131	296	146	191	169	161	379	138	271	161	127	176
Sb164_7	Sb_pop3	119	128	373	144	312	131	296	146	191	169	161	379	138	271	161	127	176
Sb164_8	Sb_pop3	119	128	373	144	312	131	296	146	191	169	161	379	138	267	161	127	176
Sb164_9	Sb_pop3	119	128	373	144	312	131	296	146	191	169	161	379	138	271	161	127	176
Sb164_10	Sb_pop3	119	128	373	144	312	131	296	146	191	169	161	379	138	271	161	127	176
Sb164_11	Sb_pop3	119	128	373	144	312	131	296	146	191	169	161	379	138	271	161	127	176
Sb164_12	Sb_pop3	119	128	373	144	312	131	296	146	191	169	161	379	138	271	161	127	176
Sb164_13	Sb_pop3	119	128	373	144	312	131	296	146	191	169	161	379	138	271	161	127	176
Sb164_14	Sb_pop3	119	141	396	144	312	131	296	146	168	169	161	371	135	269	161	127	178
Sb164_15	Sb_pop3	119	128	373	144	312	131	296	146	191	169	161	379	138	269	161	127	176
Sb113_5	Sb_pop4	119	141	418	144	312	131	296	146	166	169	161	368	129	269	161	127	176
Sb113_6	Sb_pop4	119	141	418	144	312	131	296	146	166	169	161	368	129	269	161	127	176
Sb113_7	Sb_pop4	113	155	385	184	373	157	317	181	189	172	161	359	141	267	231	127	195
Sb113_8	Sb_pop4	119	141	418	144	312	131	296	146	166	169	161	368	129	269	161	127	176
Sb113_9	Sb_pop4	119	141	418	144	312	131	296	146	166	169	161	368	129	269	161	127	176
Sb113_10	Sb_pop4	119	141	418	144	312	131	296	146	166	169	161	368	129	269	161	127	176
Sb113_11	Sb_pop4	119	141	399	144	312	131	296	150	166	169	161	353	132	269	161	127	180
Sb113_12	Sb_pop4	119	141	418	144	312	131	296	146	166	169	161	368	129	269	161	127	176
Sb113_13	Sb_pop4	119	141	418	144	312	131	298	146	166	169	161	368	129	269	161	127	176
Sb113_14	Sb_pop4	119	141	418	144	312	131	296	146	166	169	161	368	129	269	161	127	176
Sb113_15	Sb_pop4	119	141	417	144	312	131	296	146	166	169	161	368	129	269	161	127	176
Sb114_1	Sb_pop4	113	151	385	176	346	154	317	184	200	172	161	362	147	267	195	127	195
Sb114_2	Sb_pop4	119	141	399	144	312	131	296	150	166	169	161	368	135	271	161	127	180
Sb114_3	Sb_pop4	119	141	402	144	312	131	296	150	166	169	161	353	132	269	161	127	180
Sb114_4	Sb_pop4	119	141	402	144	312	131	296	150	166	169	161	353	132	269	161	127	180
Sb114_5	Sb_pop4	138	145	385	176	346	154	317	181	183	172	161	359	138	273	213	127	195
Sb114_6	Sb_pop4	119	141	402	144	312	131	296	150	166	169	161	353	132	269	161	127	180
Sb114_7	Sb_pop4	138	145	385	176	346	154	317	181	183	172	161	359	138	273	213	127	195
Sb114_8	Sb_pop4	119	141	376	144	312	131	296	143	168	169	161	371	138	269	165	127	180
Sb114_9	Sb_pop4	119	141	402	144	312	131	296	150	166	169	161	353	132	269	161	127	180
Sb114_10	Sb_pop4	119	141	399	144	312	131	296	150	166	169	161	368	135	271	161	127	180
Sb114_11	Sb_pop4	119	141	399	144	312	131	296	143	168	169	161	365	135	271	163	127	176
Sb114_12	Sb_pop4	119	141	399	144	312	131	296	150	166	169	161	368	135	271	161	127	180
Sb114_13	Sb_pop4	119	141	399	144	312	131	296	150	166	169	161	368	135	271	161	127	180
Sb114_14	Sb_pop4	119	141	399	144	312	131	298	143	168	169	161	365	135	271	163	127	176
Sb107_1	Sb_pop5	145	167	370	188	337	144	310	193	197	178	169	371	141	273	187	127	195
Sb107_2	Sb_pop5	128	138	376	184	340	134	301	174	194	191	161	368	138	271	205	127	180
Sb107_3	Sb_pop5	119	141	399	144	312	131	296	150	166	169	161	368	135	271	161	127	180
Sb107_4	Sb_pop5	119	141	399	144	312	131	301	150	166	169	161	368	135	271	161	127	180
Sb107_5	Sb_pop5	119	141	399	144	312	131	296	150	166	169	161	353	132	269	161	127	180
Sb108_1	Sb_pop5	119	141	399	144	312	131	296	150	166	169	161	368	135	271	161	127	180
Sb108_2	Sb_pop5	119	141	399	144	312	131	296	150	166	169	161	368	135	271	161	127	180
Sb108_3	Sb_pop5	119	141	399	144	312	131	296	146	186	169	161	377	138	271	161	127	176
Sb108_5	Sb_pop5	119	141	399	144	312	131	296	150	166	169	161	368	135	271	161	127	180
Sb108_6	Sb_pop5	119	128	408	144	312	131	296	150	174	169	161	362	132	269	161	127	176
Sb108_7	Sb_pop5	119	128	379	144	312	131	296	146	168	169	161	377	135	271	163	127	176
Sb108_8	Sb_pop5	138	164	385	176	331	134	320	181	215	191	176	365	212	273	203	127	180
Sb108_9	Sb_pop5	119	128	379	144	312	131	296	146	168	169	161	377	135	271	163	127	176
Sb108_10	Sb_pop5	145	173	370	188	337	144	310	193	197	178	169	371	141	273	187	127	195
Sb108_11	Sb_pop5	119	128	408	144	312	131	301	150	174	169	161	362	132	269	161	127	176
Sb161_1	Sb_pop5	119	141	399	144	312	131	296	150	166	169	161	368	135	271	161	127	180
Sb161_2	Sb_pop5	119	141	399	144	312	131	296	150	166	169	161	368	135	271	161	127	180
Sb161_3	Sb_pop5	119	128	379	144	312	131	296	146	168	169	161	377	135	271	163	127	176
Sb161_4	Sb_pop5	119	141	399	144	312	131	296	150	166	169	161	368	135	271	161	127	180
Sb161_5	Sb_pop5	119	141	399	144	312	131	296	150	166	169	161	368	135	271	161	127	180
Sb161_6	Sb_pop5	119	141	399	144	312	131	296	150	166	169	161	368	135	269	161	127	180
Sb161_7	Sb_pop5	119	141	399	144	312	131	296	150	166	169	161	368	135	271	161	127	180
Sb161_8	Sb_pop5	119	141	399	144	312	131	296	150	166	169	161	368	135	271	161	127	180
Sb161_9	Sb_pop5	119	141	399	144	312	131	425	150	166	169	161	368	135	271	161	127	180
Sb161_10	Sb_pop5	119	145	448	144	312	131	296	143	168	169	161	368	138	269	161	127	178
Sb161_11	Sb_pop5	119	141	390	144	312	131	296	146	168	169	161	371	129	271	161	127	176
Sb161_14	Sb_pop5	138	138	435	179	367	151	301	231	186	197	176	368	138	269	191	131	186
Sb161_15	Sb_pop5	138	138	435	179	367	151	301	231	186	197	176	368	138	269	191	131	186
Sb162_1	Sb_pop5	119	141	399	144	312	131	296	150	166	169	161	368	135	271	161	127	180
Sb162_2	Sb_pop5	142	138	390	196	315	137	301	159	168	178	161	353	171	261	183	127	176
Sb162_3	Sb_pop5	119	141	399	144	312	131	296	150	166	169	161	368	135	271	161	127	180
Sb162_4	Sb_pop5	119	141	390	144	312	134	296	146	174	169	161	371	129	271	161	137	176
Sb162_5	Sb_pop5	119	128	379	144	312	131	296	146	168	169	161	377	135	271	163	127	176
Sb162_6	Sb_pop5	119	141	399	144	312	131	301	150	166	169	161	368	135	271	161	127	180
sb162_7	Sb_pop5	119	128	399	176	315	131	296	146	168	169	161	362	135	271	163	127	176
Sb162_8	Sb_pop5	119	141	399	144	312	131	296	150	166	169	161	368	135	271	161	127	180
Sb162_9	Sb_pop5	119	141	390	144	312	131	296	146	168	169	161	371	129	271	161	127	176
Sb162_10	Sb_pop5	119	141	399	144	312	131	296	150	166	169	161	368	135	271	161	127	180
Sb162_11	Sb_pop5	119	141	399	144	312	131	296	150	166	169	161	368	135	271	161	127	180
Sb162_12	Sb_pop5	119	128	373	144	312	131	296	146	191	169	161	379	138	271	161	127	176
Sb162_13	Sb_pop5	119	145	451	144	312	131	296	143	168	169	161	368	138	269	161	127	178
Sb162_14	Sb_pop5	119	141	399	144	312	131	296	150	166	169	161	368	135	271	161	127	180
Sb132_1	Sb_pop6	119	128	399	176	315	131	296	146	168	169	161	362	135	271	163	127	176
Sb132_2	Sb_pop6	119	128	399	176	315	131	296	146	168	169	161	362	135	271	163	127	176
Sb132_3	Sb_pop6	119	128	399	176	315	131	296	146	168	169	161	362	135	271	165	127	176
Sb132_4	Sb_pop6	119	128	379	144	312	131	296	146	183	169	161	362	138	269	163	125	172
Sb132_5	Sb_pop6	119	141	399	144	312	131	301	150	166	169	161	368	135	271	161	127	180
Sb132_6	Sb_pop6	119	141	399	144	312	131	296	150	166	169	161	368	135	271	161	127	180
Sb132_7	Sb_pop6	119	128	399	176	315	131	296	146	168	169	161	362	135	271	163	127	176
Sb132_8	Sb_pop6	119	128	399	176	315	131	296	146	168	169	161	362	135	271	163	127	176
Sb132_9	Sb_pop6	119	135	382	188	322	144	301	231	206	354	161	365	138	267	176	131	193
Sb132_10	Sb_pop6	119	128	399	176	315	131	296	146	168	169	161	362	135	271	163	127	176
Sb132_11	Sb_pop6	119	128	379	144	312	131	296	146	183	169	161	362	138	269	163	125	172
Sb132_12	Sb_pop6	119	128	379	144	312	131	296	146	183	169	161	362	138	269	163	125	172
Sb133_1	Sb_pop7	119	141	399	144	312	131	296	150	166	169	161	368	135	271	161	127	180
Sb133_2	Sb_pop7	119	128	399	176	315	131	296	146	168	169	161	362	135	271	165	127	176
Sb133_3	Sb_pop7	119	128	399	176	315	131	296	146	168	169	161	362	135	271	163	127	176
Sb133_4	Sb_pop7	119	145	414	144	312	131	296	143	166	169	161	368	138	269	161	127	180
Sb133_5	Sb_pop7	119	128	399	176	315	131	296	146	168	169	161	362	135	271	165	127	176
Sb133_6	Sb_pop7	119	128	399	176	315	131	296	146	168	169	161	362	135	271	165	127	176
Sb133_7	Sb_pop7	119	141	402	144	312	131	296	146	166	169	161	353	129	269	161	127	174
Sb133_8	Sb_pop7	119	128	399	176	315	131	296	146	168	169	161	362	135	271	165	127	176
Sb133_9	Sb_pop7	119	128	379	144	312	131	296	146	183	169	161	362	138	269	163	125	172
Sb133_10	Sb_pop7	119	141	399	144	312	131	296	150	166	169	161	368	135	271	161	127	180
Sb134_1	Sb_pop7	119	145	379	144	312	131	296	143	166	169	161	368	138	269	161	127	178
Sb134_2	Sb_pop7	119	145	379	144	312	131	296	143	166	169	161	368	138	269	161	127	180
Sb134_3	Sb_pop7	113	145	376	192	322	134	301	162	171	169	161	359	141	261	167	127	178
Sb134_4	Sb_pop7	119	135	382	188	322	144	301	231	206	354	161	365	138	267	176	131	193
sb134_5	Sb_pop7	119	141	399	144	312	131	298	150	166	169	161	353	132	269	161	127	180
Sb134_6	Sb_pop7	119	141	399	144	312	131	296	150	166	169	161	368	135	271	161	127	180
Sb134_7	Sb_pop7	119	128	399	176	318	131	296	146	168	169	161	362	135	271	163	127	176
Sb134_8	Sb_pop7	119	145	438	144	312	131	296	143	166	169	161	368	138	269	161	127	180
Sb134_9	Sb_pop7	119	145	438	144	312	131	296	143	166	169	161	368	138	269	161	127	180
Sb134_10	Sb_pop7	119	141	399	144	312	131	296	150	166	169	161	353	132	269	161	127	180
Sb134_11	Sb_pop7	119	128	379	144	312	131	296	146	183	169	161	362	138	269	163	125	172
Sb134_12	Sb_pop7	119	141	399	144	312	131	296	150	166	169	161	353	132	269	161	127	180
Sb134_13	Sb_pop7	119	145	438	144	312	131	296	143	166	169	161	368	138	269	161	127	180
sb134_14	Sb_pop7	119	135	382	188	322	144	301	231	206	354	161	365	138	267	176	131	193
Sb134_15	Sb_pop7	119	141	399	144	312	131	296	150	166	169	161	368	135	271	161	127	180
Sb135_1	Sb_pop7	119	145	399	144	312	131	296	146	168	169	161	371	135	269	161	127	180
Sb135_2	Sb_pop7	119	145	399	144	312	131	296	146	168	169	161	371	135	269	161	127	180
Sb135_3	Sb_pop7	119	141	399	144	312	131	296	146	168	169	161	371	135	269	161	127	180
Sb135_4	Sb_pop7	119	145	438	144	312	131	296	143	166	169	161	368	138	269	161	127	180
Sb135_5	Sb_pop7	119	145	399	144	312	131	296	146	168	169	161	371	135	269	161	127	180
Sb135_6	Sb_pop7	119	145	399	144	312	131	296	146	168	169	161	371	135	269	161	127	180
Sb135_7	Sb_pop7	119	145	399	144	312	131	296	146	168	169	161	371	135	269	161	127	180
sb135_8	Sb_pop7	119	145	399	144	312	131	301	146	168	169	161	371	135	269	161	127	178
sb135_9	Sb_pop7	119	145	399	144	312	131	301	146	168	169	161	371	135	269	161	127	178
Sb135_10	Sb_pop7	119	145	399	144	312	131	296	146	168	169	161	371	135	269	161	127	180
sb135_11	Sb_pop7	119	145	399	144	312	131	301	146	168	169	161	371	135	269	161	127	178
Sb136_1	Sb_pop7	119	128	370	144	312	131	296	146	209	169	161	377	138	271	161	127	176
Sb136_2	Sb_pop7	119	128	411	144	312	131	296	146	189	169	161	379	141	271	161	127	176
Sb136_3	Sb_pop7	119	141	399	144	312	131	296	150	166	169	161	353	132	269	161	127	180
Sb105_1	Sb_pop8	138	161	387	192	358	134	301	181	160	169	161	359	141	261	169	127	180
Sb105_2	Sb_pop8	142	138	390	196	315	137	301	159	168	178	161	353	171	261	183	127	176
Sb105_4	Sb_pop8	119	128	379	144	312	131	296	146	180	169	161	362	138	269	163	125	172
Sb105_5	Sb_pop8	138	145	385	176	346	154	317	181	183	172	161	359	138	273	213	127	195
Sb105_6	Sb_pop8	119	128	379	144	312	131	296	146	180	169	161	362	138	269	163	125	172
Sb105_7	Sb_pop8	119	128	379	144	312	131	296	146	180	169	161	362	138	269	163	125	172
Sb106_1	Sb_pop8	119	145	379	144	312	131	296	143	166	169	161	368	138	269	161	127	180
Sb106_2	Sb_pop8	119	128	393	144	312	131	296	146	166	169	161	365	129	271	163	127	180
Sb106_3	Sb_pop8	119	128	379	144	312	131	296	150	166	169	161	353	135	271	161	127	180
Sb106_4	Sb_pop8	119	128	379	144	312	131	296	150	166	169	161	353	135	271	161	127	180
Sb106_5	Sb_pop8	119	141	399	144	312	131	296	150	166	169	161	353	132	269	161	127	180
Sb106_6	Sb_pop8	119	128	402	144	312	131	296	146	174	169	161	368	132	269	159	127	174
Sb106_7	Sb_pop8	119	145	402	144	312	131	296	143	166	169	161	368	138	269	161	127	178
Sb106_8	Sb_pop8	119	128	393	144	312	131	296	146	166	169	161	365	129	271	163	127	180
Sb106_9	Sb_pop8	119	128	379	144	312	131	296	150	166	169	161	353	135	271	161	127	180
Sb106_10	Sb_pop8	119	141	399	144	312	131	296	150	166	169	161	368	135	271	161	127	180
Sb106_11	Sb_pop8	119	128	402	144	312	131	296	146	174	169	161	368	132	269	159	127	174
Sb106_12	Sb_pop8	119	128	402	144	312	131	301	143	166	169	161	368	138	269	161	127	178
Sb115_1	Sb_pop9	113	161	376	184	331	144	301	162	151	175	172	368	150	273	217	127	178
Sb115_2	Sb_pop9	119	128	379	144	312	131	296	150	166	169	161	353	132	269	161	127	180
Sb115_3	Sb_pop9	119	141	399	144	312	131	301	150	166	169	161	353	132	269	161	127	180
Sb165_1	Sb_pop9	119	141	390	144	312	131	296	146	168	169	161	371	129	271	161	127	176
Sb165_2	Sb_pop9	119	141	390	144	312	131	296	146	168	169	161	371	129	271	161	127	176
Sb165_3	Sb_pop9	113	145	385	192	367	134	301	159	171	169	161	359	141	273	169	127	180
Sb165_4	Sb_pop9	135	158	385	192	315	134	323	159	171	169	161	359	141	261	171	127	184
Sb165_5	Sb_pop9	135	145	385	192	346	134	301	184	186	169	161	356	141	261	169	127	180
Sb165_6	Sb_pop9	138	161	387	192	358	134	301	181	160	169	161	359	141	261	169	127	180
Sb165_7	Sb_pop9	135	145	385	192	346	134	301	184	186	169	161	356	141	261	169	125	180
Sb165_8	Sb_pop9	119	141	390	144	312	131	296	146	168	169	161	371	129	271	161	127	176
Sb165_9	Sb_pop9	119	141	390	144	312	131	296	146	168	169	161	371	129	271	161	127	176
Sb165_10	Sb_pop9	119	141	390	144	312	131	296	146	168	169	161	371	129	271	161	127	176
Sb165_11	Sb_pop9	119	128	373	144	312	131	296	146	191	169	161	379	138	271	161	127	176
Sb165_12	Sb_pop9	135	158	385	192	315	134	323	159	171	169	161	359	141	261	171	127	184
Sb165_13	Sb_pop9	119	141	390	144	312	131	296	146	168	169	161	371	129	271	161	127	176
sb165_14	Sb_pop9	119	128	405	144	312	131	296	143	168	169	161	368	126	269	161	127	178
Sb141_1	Sb_pop10	113	155	385	184	373	157	317	181	189	172	161	359	141	267	231	127	195
Sb141_2	Sb_pop10	138	125	396	188	331	163	301	187	200	181	161	353	165	267	163	127	172
Sb141_3	Sb_pop10	135	128	387	184	340	182	317	181	212	172	161	353	156	269	174	127	182
Sb141_4	Sb_pop10	138	125	396	188	331	163	301	187	200	181	161	353	165	267	197	127	174
Sb141_5	Sb_pop10	138	125	396	188	331	163	301	187	200	181	161	353	165	267	197	127	174
Sb141_7	Sb_pop10	138	125	396	188	331	163	301	187	200	181	161	353	165	267	197	127	174
Sb141_9	Sb_pop10	119	141	399	144	312	131	296	150	166	169	161	368	135	271	161	127	182
sb141_8	Sb_pop10	119	148	373	144	312	131	317	146	147	169	161	362	123	269	161	127	178
Sb141_10	Sb_pop10	138	125	396	188	331	163	301	187	200	181	161	353	165	267	197	127	174
Sb141_11	Sb_pop10	138	138	385	179	340	163	403	162	174	178	161	353	141	269	233	127	182
Sb142_1	Sb_pop10	113	145	385	176	373	166	301	181	215	172	161	359	138	267	231	127	193
Sb142_2	Sb_pop10	138	164	385	176	331	134	320	181	215	191	176	365	212	273	203	127	180
Sb142_3	Sb_pop10	119	145	379	144	312	131	296	146	174	169	161	405	126	269	159	127	176
Sb142_4	Sb_pop10	119	141	399	144	312	131	296	150	166	169	161	368	135	271	161	127	180
Sb142_5	Sb_pop10	142	161	385	179	322	151	317	190	177	191	161	353	195	269	191	127	180
Sb142_6	Sb_pop10	138	138	370	184	373	134	301	150	194	203	172	350	200	273	193	127	193
Sb142_7	Sb_pop10	119	148	438	144	312	131	296	146	147	169	161	362	123	269	161	127	180
Sb142_8	Sb_pop10	119	141	399	144	312	131	296	150	166	169	161	368	135	271	161	127	180
Sb143_1	Sb_pop10	142	138	390	196	315	137	301	159	168	178	161	353	168	261	183	127	176
Sb143_2	Sb_pop10	142	138	390	196	315	137	301	159	168	178	161	353	171	261	183	127	176
Sb143_3	Sb_pop10	142	138	390	196	315	137	301	159	168	178	161	353	171	261	183	127	176
sb143_4	Sb_pop10	119	141	411	144	312	131	296	146	147	169	161	362	129	273	163	127	176
Sb143_5	Sb_pop10	119	141	396	144	312	131	296	143	168	169	161	377	126	271	161	127	176
sb143_6	Sb_pop10	113	141	373	192	334	134	342	178	171	172	161	353	138	255	183	127	178
sb143_7	Sb_pop10	113	145	385	192	367	134	301	159	171	169	161	359	141	273	169	127	180
sb143_8	Sb_pop10	138	161	387	192	358	134	301	181	160	169	161	359	141	261	169	127	180
sb143_9	Sb_pop10	113	191	387	179	373	144	310	196	166	178	169	353	165	269	229	131	176
sb143_10	Sb_pop10	138	138	370	184	309	134	301	150	200	203	172	350	200	273	193	127	193
Sb143_11	Sb_pop10	113	155	385	184	373	157	317	181	189	172	161	359	141	267	231	127	195
Sb143_12	Sb_pop10	119	128	393	144	312	131	296	143	147	169	161	362	138	269	161	127	180
Sb143_13	Sb_pop10	138	138	435	179	367	151	301	231	186	197	176	368	138	269	191	131	186
Sb143_14	Sb_pop10	138	138	435	179	367	151	301	231	186	197	176	368	138	269	191	131	186
Sb144_1	Sb_pop10	119	141	399	144	312	131	296	150	166	169	161	368	135	271	161	127	180
Sb144_2	Sb_pop10	113	155	385	184	373	157	317	181	189	172	161	359	141	267	231	127	195
Sb124_1	Sb_pop11	113	145	376	192	322	134	301	162	171	169	161	359	141	261	169	127	178
sb124_2	Sb_pop11	113	145	385	192	367	134	301	159	171	169	161	359	141	273	169	127	180
sb124_3	Sb_pop11	119	128	399	176	315	131	296	146	168	169	161	362	135	271	163	127	176
sb124_4	Sb_pop11	119	128	399	176	315	131	301	146	168	169	161	362	135	271	163	127	176
sb125_1	Sb_pop11	113	145	382	184	331	160	317	153	197	172	161	365	135	273	207	127	195
sb125_2	Sb_pop11	119	145	367	144	312	131	301	143	166	169	161	368	138	269	161	127	178
Sb125_4	Sb_pop11	113	145	379	184	305	160	317	153	197	172	161	365	135	273	207	127	195
sb125_5	Sb_pop11	119	135	382	188	322	144	301	227	206	357	161	365	138	267	176	131	193
Sb125_6	Sb_pop11	119	141	399	144	312	131	310	150	166	169	161	353	132	269	161	127	180
Sb125_7	Sb_pop11	119	141	399	144	312	131	301	150	166	169	161	353	132	269	161	127	180
Sb125_9	Sb_pop11	119	145	379	176	312	131	317	143	166	169	161	368	138	269	161	127	180
sb125_10	Sb_pop11	119	135	382	188	322	144	301	231	206	354	161	365	138	267	176	131	193
sb125_11	Sb_pop11	119	145	373	144	312	131	301	143	166	169	161	368	138	269	161	127	178
sb125_12	Sb_pop11	119	135	382	188	322	144	301	227	206	354	161	365	138	267	176	131	193
Sb125_13	Sb_pop11	119	141	399	144	312	131	296	150	166	169	161	353	132	269	161	127	180
Sb160_1	Sb_pop11	119	128	408	144	312	131	296	143	186	169	161	362	141	269	161	127	178
Sb160_2	Sb_pop11	119	128	408	144	312	131	296	143	186	169	161	362	141	267	161	127	178
Sb128_1	Sb_pop12	131	151	376	192	325	134	301	159	171	169	161	359	123	263	203	127	178
Sb128_2	Sb_pop12	142	138	390	196	315	137	301	159	168	178	161	353	171	261	183	127	176
Sb128_3	Sb_pop12	113	138	370	192	334	151	301	184	160	172	161	353	138	275	183	127	184
Sb128_4	Sb_pop12	131	164	385	192	315	134	317	162	163	169	161	359	141	261	169	127	186
Sb128_6	Sb_pop12	113	145	376	192	322	134	301	162	171	169	161	359	141	261	169	127	178
Sb128_8	Sb_pop12	119	128	379	144	312	131	296	146	183	169	161	362	138	269	163	125	172
Sb128_9	Sb_pop12	119	128	379	144	312	131	296	146	183	169	161	362	138	269	163	125	172
Sb128_11	Sb_pop12	119	128	399	176	315	131	296	146	168	169	161	362	135	271	163	127	176
Sb128_12	Sb_pop12	119	128	399	176	318	131	296	146	168	169	161	362	135	271	163	127	176
Sb131_1	Sb_pop12	119	145	399	144	312	131	296	146	168	169	161	371	135	267	161	127	180
Sb131_2	Sb_pop12	119	141	399	144	312	131	296	150	166	169	161	353	132	269	161	127	180
Sb131_3	Sb_pop12	119	158	438	144	312	131	296	143	166	169	161	368	138	269	161	127	178
Sb131_4	Sb_pop12	119	128	379	144	312	131	304	146	183	169	161	362	138	269	163	125	172
Sb131_5	Sb_pop12	119	135	382	188	322	144	301	231	206	354	161	365	138	267	176	131	193
Sb131_6	Sb_pop12	119	135	382	188	322	144	301	231	206	354	161	365	138	267	176	131	193
Sb131_7	Sb_pop12	119	145	399	144	312	131	296	146	168	169	161	371	135	269	161	127	180
Sb131_8	Sb_pop12	119	128	408	144	312	131	296	150	174	169	161	362	132	269	161	127	174
Sb131_9	Sb_pop12	119	148	390	144	312	131	296	146	163	169	161	393	126	269	161	127	180
Sb131_10	Sb_pop12	119	145	399	144	312	131	296	146	168	169	161	371	135	269	161	127	178
Sb131_11	Sb_pop12	119	128	399	176	318	131	296	146	168	169	161	362	135	271	163	127	176
Sb152_1	Sb_pop13	131	151	376	192	325	134	301	159	171	169	161	359	123	263	203	127	178
Sb152_2	Sb_pop13	119	128	379	144	312	131	296	146	168	169	161	382	132	269	163	127	172
Sb152_3	Sb_pop13	135	145	379	179	337	163	317	162	168	181	161	368	138	273	235	131	193
Sb152_5	Sb_pop13	119	128	379	144	312	131	296	146	183	169	161	362	138	269	163	125	172
Sb152_6	Sb_pop13	119	145	402	144	312	131	296	143	166	169	161	368	138	269	161	127	178
Sb152_7	Sb_pop13	119	128	379	144	312	131	296	146	183	169	161	362	138	269	163	125	172
Sb152_8	Sb_pop13	119	128	379	144	312	131	296	146	183	169	161	362	138	269	163	125	172
Sb152_9	Sb_pop13	119	141	385	144	312	131	296	143	166	169	161	368	138	269	161	127	178
Sb152_10	Sb_pop13	113	164	382	184	328	157	317	153	242	172	161	359	138	267	191	127	199
Sb152_11	Sb_pop13	119	128	379	144	312	131	342	146	183	169	161	362	138	269	163	125	172
Sb152_12	Sb_pop13	113	138	373	192	322	134	342	178	171	169	161	353	138	275	185	127	178
Sb152_13	Sb_pop13	128	145	376	196	322	134	320	159	186	169	161	356	147	275	213	127	178
Sb152_14	Sb_pop13	119	125	399	144	312	131	301	143	166	169	161	365	126	269	161	127	178
Sb152_15	Sb_pop13	119	128	379	144	312	131	296	146	183	169	161	362	138	269	163	125	172
Sb153_1	Sb_pop13	119	128	379	144	312	131	296	146	183	169	161	362	138	269	163	125	172
Sb153_2	Sb_pop13	119	141	399	144	312	131	296	150	166	169	161	368	135	271	161	127	180
Sb153_3	Sb_pop13	119	128	402	144	312	131	296	146	174	169	161	368	132	269	159	127	174
Sb153_4	Sb_pop13	119	128	379	144	312	131	296	146	183	169	161	362	138	269	163	125	172
Sb153_5	Sb_pop13	119	141	402	144	312	131	296	143	168	169	161	371	138	269	163	127	176
Sb153_6	Sb_pop13	119	128	402	144	312	131	296	146	174	169	161	368	132	269	159	127	174
Sb153_7	Sb_pop13	135	122	385	184	340	134	301	171	186	172	161	359	135	267	203	127	189
Sb154_1	Sb_pop13	119	141	399	144	312	131	296	150	166	169	161	353	132	269	161	127	180
Sb154_2	Sb_pop13	119	145	379	144	312	131	296	146	174	169	161	405	126	269	159	127	174
Sb154_3	Sb_pop13	119	128	399	176	315	131	296	146	168	169	161	362	135	271	163	127	176
Sb155_1	Sb_pop13	119	128	408	144	312	131	296	143	186	169	161	362	141	269	161	127	178
Sb155_2	Sb_pop13	119	128	402	144	312	131	296	146	174	169	161	368	132	269	159	127	174
Sb155_3	Sb_pop13	119	128	402	144	312	131	296	146	174	169	161	368	132	269	159	127	174
Sb155_5	Sb_pop13	119	141	399	144	312	131	296	150	166	169	161	368	135	271	161	127	180
Sb155_6	Sb_pop13	119	128	408	144	312	131	296	143	186	169	161	362	141	269	161	127	178
Sb155_7	Sb_pop13	119	128	408	144	312	131	296	143	186	169	161	362	141	269	161	127	178
Sb155_8	Sb_pop13	119	128	408	144	312	131	296	143	186	169	161	362	141	269	161	127	178
Sb155_9	Sb_pop13	119	128	408	144	312	131	296	143	186	169	161	362	141	269	161	127	178
Sb156_1	Sb_pop13	119	145	390	144	312	131	296	146	168	169	165	368	126	269	161	127	182
Sb156_2	Sb_pop13	119	148	442	144	312	131	296	146	147	169	161	362	123	269	161	127	178
Sb158_1	Sb_pop13	110	122	385	163	290	128	301	139	166	161	145	330	109	198	159	125	166
Sb158_3	Sb_pop13	119	128	379	144	312	131	296	150	166	169	161	353	132	269	161	127	180
Sb158_4	Sb_pop13	119	141	399	144	312	131	296	150	166	169	161	368	135	271	161	127	180
Sb158_5	Sb_pop13	138	138	385	179	340	163	403	162	174	178	161	353	141	269	233	127	182
Sb158_6	Sb_pop13	119	128	379	144	312	131	296	150	166	169	161	353	132	269	161	127	180
sb158_7	Sb_pop13	119	128	408	144	312	131	301	150	180	169	161	362	132	271	161	127	174
sb158_8	Sb_pop13	119	141	405	144	312	131	296	143	168	169	161	371	138	269	163	127	176
Sb158_9	Sb_pop13	119	128	379	144	312	131	296	150	166	169	161	353	132	269	161	127	180
Sb158_10	Sb_pop13	119	141	405	144	312	131	296	143	168	169	161	371	138	269	163	127	178
Sb158_11	Sb_pop13	119	141	405	144	312	131	296	143	168	169	161	371	138	269	163	127	176
Sb158_12	Sb_pop13	119	141	405	144	312	131	296	143	168	169	161	371	138	269	163	127	176
Sb158_13	Sb_pop13	119	145	390	144	312	131	296	146	168	169	165	368	126	269	161	127	178
Sb158_14	Sb_pop13	119	141	405	144	312	131	296	143	168	169	161	371	138	269	163	127	176
Sb126_1	Sb_pop14	119	145	438	144	312	131	296	143	166	169	161	368	138	269	161	127	178
Sb126_2	Sb_pop14	119	141	402	144	312	131	296	150	166	169	161	353	129	269	161	127	180
Sb126_3	Sb_pop14	119	148	390	144	312	131	296	146	163	169	161	393	126	269	161	127	180
Sb126_4	Sb_pop14	119	135	382	188	322	144	301	231	206	354	161	365	138	267	176	131	193
Sb126_5	Sb_pop14	119	148	390	144	312	131	296	146	163	169	161	393	126	269	161	127	180
Sb126_6	Sb_pop14	119	141	402	144	312	131	296	150	166	169	161	353	129	269	161	127	180
Sb126_7	Sb_pop14	119	145	438	144	312	131	296	143	166	169	161	368	138	269	161	127	178
Sb126_8	Sb_pop14	119	141	402	144	312	131	296	150	166	169	161	353	129	269	161	127	180
Sb126_9	Sb_pop14	119	141	399	144	312	131	296	150	166	169	161	353	132	269	161	127	180
Sb126_11	Sb_pop14	138	138	435	179	367	151	301	231	186	197	176	368	138	269	191	131	186
Sb126_12	Sb_pop14	119	141	399	144	312	131	296	150	166	169	161	368	135	271	161	127	180
Sb126_13	Sb_pop14	119	141	399	144	312	131	296	150	166	169	161	368	135	271	161	127	180
Sb126_14	Sb_pop14	138	138	435	179	367	151	301	231	186	197	176	368	138	269	191	131	186
Sb126_15	Sb_pop14	138	138	435	179	367	151	301	231	186	197	176	368	138	269	191	131	186
Sb93_1	Sb_pop15	119	148	438	144	312	131	296	146	147	169	161	362	123	269	161	127	180
Sb93_2	Sb_pop15	119	128	379	144	312	131	296	146	183	169	161	362	138	269	163	125	172
Sb93_3	Sb_pop15	119	128	393	144	312	131	296	146	166	169	161	365	138	271	163	127	180
Sb93_4	Sb_pop15	113	141	385	192	355	134	301	159	171	169	161	359	141	277	169	127	178
Sb93_5	Sb_pop15	113	122	385	184	334	151	317	171	194	172	161	359	135	267	213	127	207
Sb93_6	Sb_pop15	119	141	402	144	312	131	301	143	168	169	161	371	138	269	163	127	176
Sb93_7	Sb_pop15	119	128	379	144	312	131	296	146	183	169	161	362	138	269	163	125	172
Sb93_8	Sb_pop15	119	128	408	144	312	131	296	150	174	169	161	362	132	269	161	127	174
Sb93_9	Sb_pop15	119	141	402	144	312	131	296	143	168	169	161	371	138	269	163	127	176
Sb93_10	Sb_pop15	119	128	393	144	312	131	296	146	166	169	161	365	138	271	163	127	180
Sb93_11	Sb_pop15	119	128	379	144	312	131	296	146	183	169	161	362	138	269	163	125	172
Sb93_12	Sb_pop15	119	128	379	144	312	131	296	146	183	169	161	362	138	269	163	125	172
Sb93_13	Sb_pop15	113	141	385	192	355	134	301	159	171	169	161	359	141	277	169	127	178
Sb93_14	Sb_pop15	119	128	393	144	312	131	296	146	166	169	161	365	138	271	163	127	180
Sb93_15	Sb_pop15	119	148	438	144	312	131	296	146	147	169	161	362	123	269	161	127	178
Sb94_1	Sb_pop15	138	161	387	192	358	134	301	181	160	169	161	359	141	261	169	127	180
Sb94_2	Sb_pop15	113	138	370	192	334	151	301	184	160	172	161	353	138	275	183	127	184
Sb94_3	Sb_pop15	113	145	385	192	373	134	301	159	171	169	161	359	141	261	169	127	184
Sb94_4	Sb_pop15	142	138	390	196	315	137	301	159	168	178	161	353	171	261	183	127	176
Sb94_5	Sb_pop15	119	128	402	144	312	131	296	146	174	169	161	368	132	269	159	127	176
Sb94_7	Sb_pop15	131	151	376	192	325	134	301	159	171	169	161	359	123	263	203	127	178
Sb94_9	Sb_pop15	113	145	385	192	367	134	301	159	171	169	161	359	141	273	169	127	180
Sb94_10	Sb_pop15	119	128	402	144	312	131	301	146	174	169	161	368	132	269	159	127	174
Sb94_11	Sb_pop15	119	128	379	144	312	131	296	150	166	169	161	353	135	271	161	127	180
Sb94_12	Sb_pop15	119	128	379	144	312	131	301	150	166	169	161	353	135	271	161	127	180
Sb94_13	Sb_pop15	119	145	442	144	312	131	301	143	166	169	161	368	138	269	161	127	180
Sb94_14	Sb_pop15	119	145	442	144	312	131	301	143	166	169	161	368	138	269	161	127	180
Sb94_15	Sb_pop15	119	145	442	144	312	131	301	143	166	169	161	368	138	269	161	127	180
Sb95_1	Sb_pop15	119	128	402	144	312	131	296	146	174	169	161	368	132	269	159	127	176
Sb95_2	Sb_pop15	119	128	402	144	312	131	296	146	174	169	161	368	132	269	159	127	174
Sb95_3	Sb_pop15	119	145	430	144	312	131	296	146	174	169	161	368	129	269	159	127	172
Sb95_4	Sb_pop15	119	145	430	144	312	131	296	146	174	169	161	368	129	269	159	127	172
Sb95_5	Sb_pop15	119	128	408	144	312	131	296	146	189	169	161	377	138	271	161	127	176
Sb95_6	Sb_pop15	119	145	430	144	312	131	296	146	174	169	161	368	129	269	159	127	172
Sb95_7	Sb_pop15	119	145	430	144	312	131	296	146	174	169	161	368	129	269	159	127	172
Sb95_8	Sb_pop15	119	128	408	144	312	131	296	146	189	169	161	377	138	271	161	127	176
Sb95_9	Sb_pop15	119	145	430	144	312	131	301	146	174	169	161	368	129	269	159	127	172
Sb95_10	Sb_pop15	119	145	430	144	312	131	301	146	174	169	161	368	129	269	159	127	172
Sb95_11	Sb_pop15	119	128	402	144	312	131	296	146	174	169	161	368	132	269	159	127	176
Sb95_12	Sb_pop15	119	141	399	144	312	131	301	150	166	169	161	353	132	269	161	127	180
Sb95_13	Sb_pop15	119	145	430	144	312	131	296	146	174	169	161	368	129	269	159	127	172
Sb95_14	Sb_pop15	119	145	430	144	312	131	301	146	174	169	161	368	129	269	159	127	172
Sb95_15	Sb_pop15	131	158	385	192	315	134	320	162	163	169	161	359	141	261	169	127	184
Sb96_1	Sb_pop15	110	161	385	163	290	128	301	139	166	161	145	330	144	198	174	127	166
Sb96_2	Sb_pop15	119	145	430	144	312	131	301	146	174	169	161	368	129	269	159	127	174
Sb96_3	Sb_pop15	119	128	408	144	312	131	296	146	189	169	161	377	138	271	161	127	176
Sb96_4	Sb_pop15	119	128	379	144	312	131	296	146	183	169	161	362	138	269	163	125	172
Sb96_5	Sb_pop15	119	141	399	144	312	131	296	150	166	169	161	353	132	269	161	127	180
Sb96_6	Sb_pop15	119	141	399	144	312	131	296	150	166	169	161	353	132	269	161	127	180
sb96_7	Sb_pop15	119	141	399	144	312	131	296	150	166	169	161	353	132	269	161	127	180
Sb96_8	Sb_pop15	119	141	399	144	312	131	296	150	166	169	161	353	132	269	161	127	180
Sb96_9	Sb_pop15	119	141	399	144	312	131	296	150	166	169	161	353	132	269	161	127	180
Sb96_10	Sb_pop15	119	141	399	144	312	131	296	150	166	169	161	353	132	269	161	127	180
Sb96_11	Sb_pop15	119	141	399	144	312	131	301	150	166	169	161	353	132	269	161	127	180
Sb96_12	Sb_pop15	119	128	399	144	312	131	296	143	168	169	161	371	132	269	163	127	180
Sb96_13	Sb_pop15	119	141	399	144	312	131	296	150	166	169	161	353	132	269	161	127	180
Sb96_14	Sb_pop15	113	151	390	184	346	157	317	159	194	172	161	359	138	267	203	127	195
Sb96_15	Sb_pop15	135	151	390	184	315	151	301	181	203	172	161	368	141	267	257	127	205
Sb137_1	Sb_pop15	138	164	376	184	370	172	317	193	215	172	161	353	138	267	174	127	197
Sb137_2	Sb_pop15	113	155	385	184	373	157	317	181	189	172	161	359	141	267	231	127	195
Sb137_3	Sb_pop15	119	141	399	144	312	131	296	150	166	169	161	368	135	271	161	127	180
Sb137_4	Sb_pop15	119	141	399	144	312	131	310	150	166	169	161	368	135	271	161	127	180
Sb137_5	Sb_pop15	138	179	370	179	331	151	314	193	168	194	169	353	225	273	197	127	180
Sb137_6	Sb_pop15	138	182	370	179	331	151	314	193	168	194	169	353	225	273	197	127	180
Sb137_7	Sb_pop15	138	182	370	179	331	151	314	193	168	194	169	353	225	273	197	127	180
Sb137_8	Sb_pop15	135	128	387	184	340	182	317	181	212	172	161	353	156	269	174	127	182
sb137_9	Sb_pop15	138	182	370	179	331	151	314	193	168	194	169	353	228	273	197	127	180
Sb137_10	Sb_pop15	119	141	399	144	312	131	296	150	166	169	161	368	135	271	161	127	180
sb137_11	Sb_pop15	119	141	399	144	312	131	296	150	166	169	161	368	135	271	161	127	180
Sb138_1	Sb_pop15	138	125	396	188	331	163	301	187	200	181	161	353	165	267	197	127	174
Sb138_2	Sb_pop15	138	125	396	188	331	163	301	187	200	181	161	353	165	267	197	127	174
Sb139_1	Sb_pop15	138	125	396	188	331	163	301	187	200	181	161	353	165	267	197	127	174
Sb139_2	Sb_pop15	138	125	396	188	331	163	301	187	200	181	161	353	165	267	197	127	174
Sb140_1	Sb_pop15	119	141	385	144	312	131	296	146	168	169	161	365	138	271	163	127	176
sb140_2	Sb_pop15	119	128	408	144	312	131	296	150	174	169	161	362	132	269	161	127	174
sb140_3	Sb_pop15	119	128	402	144	312	131	296	146	174	169	161	368	132	269	159	127	174
Sb140_5	Sb_pop15	113	145	379	184	340	154	317	184	209	172	161	353	138	265	253	127	191
Sb140_6	Sb_pop15	119	128	408	144	312	131	301	150	174	169	161	362	132	269	161	127	174
Sb140_7	Sb_pop15	119	128	408	144	312	131	301	150	174	169	161	362	132	269	161	127	176
Sb140_8	Sb_pop15	119	128	408	144	312	131	296	150	174	169	161	362	132	269	161	127	174
Sb140_9	Sb_pop15	119	128	408	144	312	131	301	150	174	169	161	362	132	269	161	127	174
Sb140_10	Sb_pop15	119	128	408	144	312	131	296	150	174	169	161	362	132	269	161	127	176
Sb140_11	Sb_pop15	119	128	393	144	312	131	301	146	166	169	161	365	129	271	163	127	180
Sb140_12	Sb_pop15	119	128	408	144	312	131	301	150	174	169	161	362	132	269	161	127	174
Sb140_13	Sb_pop15	119	128	408	144	312	131	301	150	174	169	161	362	132	269	161	127	174
Sb140_14	Sb_pop15	119	128	408	144	312	131	301	150	174	169	161	362	132	269	161	127	174
Sb140_15	Sb_pop15	119	128	408	144	312	131	301	150	174	169	161	362	132	269	161	127	174
Sb91_1	Sb_pop16	119	128	408	144	312	131	296	143	186	169	161	362	141	269	161	127	178
Sb91_2	Sb_pop16	119	128	408	144	312	131	296	143	186	169	161	362	141	269	161	127	180
Sb91_3	Sb_pop16	119	128	408	144	312	131	296	143	186	169	161	362	141	269	161	127	180
Sb91_4	Sb_pop16	119	128	408	144	312	131	296	143	186	169	161	362	141	269	161	127	180
Sb91_5	Sb_pop16	119	128	408	144	312	131	301	143	186	169	161	362	141	269	161	127	180
Sb91_6	Sb_pop16	119	128	408	144	312	131	296	143	186	169	161	362	141	269	161	127	180
Sb91_7	Sb_pop16	119	128	408	144	312	131	296	143	186	169	161	362	141	269	161	127	180
Sb91_8	Sb_pop16	119	128	408	144	312	131	296	143	186	169	161	362	141	269	161	127	180
Sb91_9	Sb_pop16	119	128	408	144	312	131	296	143	186	169	161	362	141	269	161	127	180
Sb91_10	Sb_pop16	119	128	408	144	312	131	296	143	186	169	161	362	141	269	161	127	180
Sb91_11	Sb_pop16	119	128	408	144	312	131	304	143	186	169	161	362	141	269	161	127	180
Sb91_12	Sb_pop16	138	138	435	179	367	151	301	231	186	197	176	368	138	269	191	131	186
Sb91_13	Sb_pop16	138	138	435	179	367	151	301	231	186	197	176	368	138	269	191	131	186
Sb91_14	Sb_pop16	138	138	435	179	367	151	301	231	186	197	176	368	138	269	191	131	186
Sb91_15	Sb_pop16	138	138	435	179	367	151	301	231	186	197	176	368	138	269	191	131	186
Sb92_1	Sb_pop16	119	128	379	144	312	131	296	146	183	169	161	362	138	269	163	125	174
Sb92_2	Sb_pop16	138	138	435	179	367	151	301	231	186	197	176	368	138	269	191	131	186
Sb92_3	Sb_pop16	138	138	435	179	367	151	301	231	186	197	176	368	138	269	191	131	186
Sb92_4	Sb_pop16	138	138	435	179	367	151	301	231	186	197	176	368	138	269	191	131	186
Sb92_5	Sb_pop16	138	138	435	179	367	151	301	231	186	197	176	368	138	269	191	131	186
Sb92_6	Sb_pop16	138	138	435	179	367	151	301	231	186	197	176	368	138	269	191	131	186
Sb92_7	Sb_pop16	138	138	435	179	367	151	301	231	186	197	176	368	138	269	191	131	186
Sb92_8	Sb_pop16	138	138	435	179	367	151	301	231	186	197	176	368	138	269	191	131	186
Sb92_9	Sb_pop16	119	128	399	176	315	131	296	146	168	169	161	362	135	271	163	127	176
Sb92_10	Sb_pop16	119	128	399	176	315	131	296	146	168	169	161	362	135	271	163	127	176
Sb92_11	Sb_pop16	119	128	399	176	315	131	296	146	168	169	161	362	135	271	163	127	176
Sb92_12	Sb_pop16	119	128	399	176	315	131	296	146	168	169	161	362	135	271	163	127	176
Sb92_13	Sb_pop16	119	141	418	144	312	131	296	146	166	169	161	368	129	269	161	127	176
Sb92_14	Sb_pop16	119	128	379	144	312	131	296	146	183	169	161	362	138	269	163	125	172
Sb92_15	Sb_pop16	119	141	399	144	312	131	301	150	166	169	161	368	135	271	161	127	180
Sb127_1	Sb_pop17	119	128	399	176	315	131	296	146	168	169	161	362	135	271	165	127	176
Sb127_2	Sb_pop17	119	128	399	176	315	131	296	146	168	169	161	362	135	271	165	127	178
Sb127_3	Sb_pop17	119	128	399	176	315	131	296	146	168	169	161	362	135	271	165	127	176
Sb127_4	Sb_pop17	119	141	399	144	312	131	296	150	166	169	161	368	135	271	161	127	180
Sb127_5	Sb_pop17	119	145	399	144	312	131	296	150	166	169	161	368	135	271	161	127	180
Sb127_6	Sb_pop17	119	141	399	144	312	131	296	150	166	169	161	368	135	271	161	127	180
Sb127_7	Sb_pop17	119	128	399	176	315	131	296	146	168	169	161	362	135	271	165	127	176
Sb127_8	Sb_pop17	119	128	399	176	315	131	296	146	168	169	161	362	135	271	165	127	176
Sb127_10	Sb_pop17	119	128	399	176	315	131	296	146	168	169	161	362	135	271	165	127	176
Sb127_11	Sb_pop17	119	128	399	176	315	131	296	146	168	169	161	362	135	271	165	127	176
Sb127_12	Sb_pop17	119	128	399	176	315	131	296	146	168	169	161	362	135	271	165	127	176
Sb127_14	Sb_pop17	119	141	399	144	312	131	301	150	166	169	161	368	135	271	161	127	180
Sb129_1	Sb_pop17	135	158	385	192	315	134	323	159	171	169	161	359	141	261	171	127	184
Sb129_2	Sb_pop17	113	145	376	192	322	134	301	162	171	169	161	359	141	261	169	127	178
Sb129_3	Sb_pop17	142	138	390	196	315	137	301	159	168	178	161	353	171	261	183	127	176
Sb129_4	Sb_pop17	113	145	376	192	322	134	301	162	171	169	161	359	141	261	169	127	178
Sb129_5	Sb_pop17	113	145	385	192	367	134	301	159	171	169	161	359	141	273	169	127	180
Sb129_6	Sb_pop17	142	138	390	196	315	137	301	159	168	178	161	353	171	261	183	127	176
Sb129_7	Sb_pop17	113	145	385	192	367	134	301	159	171	169	161	359	141	273	169	127	180
Sb129_8	Sb_pop17	113	155	370	192	331	134	301	159	160	169	161	353	138	263	187	127	178
Sb129_9	Sb_pop17	119	141	399	144	312	131	296	150	166	169	161	353	132	269	161	127	180
Sb129_10	Sb_pop17	138	138	435	179	367	151	301	231	186	197	176	368	138	269	191	131	186
Sb129_11	Sb_pop17	119	141	399	144	312	131	296	150	166	169	161	353	132	269	161	127	180
Sb129_12	Sb_pop17	119	141	399	144	312	131	296	150	166	169	161	353	132	269	161	127	180
Sb129_13	Sb_pop17	119	141	399	144	312	131	296	150	166	169	161	353	132	269	161	127	180
Sb129_14	Sb_pop17	138	138	435	179	367	151	301	231	186	197	176	368	138	269	191	131	186
Sb130_1	Sb_pop18	119	145	379	144	312	131	301	146	174	169	161	393	126	269	159	127	174
Sb130_2	Sb_pop18	110	161	385	163	290	128	301	139	166	161	145	330	109	198	163	129	166
Sb130_3	Sb_pop18	119	128	379	144	312	131	296	146	183	169	161	362	138	269	163	125	172
Sb130_4	Sb_pop18	119	128	379	144	312	131	296	146	183	169	161	362	138	269	163	125	172
Sb130_5	Sb_pop18	119	128	379	144	312	131	296	146	183	169	161	362	138	269	163	125	172
Sb130_6	Sb_pop18	119	128	399	176	318	131	301	146	168	169	161	362	135	271	163	127	176
Sb130_7	Sb_pop18	119	141	418	144	312	131	301	146	166	169	161	368	129	269	161	127	176
Sb130_8	Sb_pop18	119	128	399	176	318	131	296	146	168	169	161	362	135	271	163	127	176
Sb130_9	Sb_pop18	119	128	379	144	312	131	296	146	183	169	161	362	138	269	163	125	172
Sb130_10	Sb_pop18	119	128	399	176	315	131	296	146	168	169	161	362	135	271	163	127	176
Sb130_11	Sb_pop18	119	128	399	176	315	131	296	146	168	169	161	362	135	271	163	127	176
Sb130_12	Sb_pop18	119	128	379	144	315	131	296	146	183	169	161	362	138	269	163	125	172
Sb130_13	Sb_pop18	119	128	399	176	315	131	301	146	168	169	161	362	135	271	163	127	176
Sb130_14	Sb_pop18	119	141	418	144	312	131	296	146	166	169	161	368	129	269	161	127	176
sb146_1	Sb_pop19	135	158	385	192	315	134	323	159	171	169	161	359	141	261	171	127	184
Sb146_2	Sb_pop19	131	151	376	192	325	134	301	159	171	169	161	359	123	271	203	127	178
sb146_3	Sb_pop19	113	145	387	192	382	134	301	159	171	169	161	359	141	273	169	127	178
sb146_4	Sb_pop19	119	148	390	144	312	131	304	146	147	169	161	362	123	269	161	127	178
sb146_5	Sb_pop19	119	148	373	144	312	128	293	139	166	169	161	362	123	269	161	127	178
sb146_8	Sb_pop19	119	148	438	144	312	131	301	146	147	169	161	362	123	269	161	127	178
Sb146_7	Sb_pop19	119	148	438	144	312	131	296	146	147	169	161	362	123	269	161	127	178
Sb146_9	Sb_pop19	119	148	438	144	312	131	296	146	147	169	161	362	123	269	161	127	178
Sb146_10	Sb_pop19	119	148	438	144	312	131	296	146	147	169	161	362	123	269	161	127	178
Sb147_1	Sb_pop19	119	148	442	144	312	131	296	146	147	169	161	362	123	269	161	127	180
Sb148_1	Sb_pop19	119	141	399	144	312	131	301	150	166	169	161	368	135	271	161	127	180
Sb149_1	Sb_pop19	119	141	399	144	312	131	301	150	166	169	161	368	135	271	161	127	180
Sb149_2	Sb_pop19	113	155	385	184	373	157	317	181	189	172	161	359	141	267	231	127	195
Sb151_1	Sb_pop19	119	141	399	144	312	131	296	150	166	169	161	368	135	271	161	127	180
Sb151_2	Sb_pop19	119	128	379	144	312	131	301	146	168	169	161	374	135	271	163	127	176
Sb157_1	Sb_pop19	119	128	402	144	312	131	296	146	174	169	161	368	132	269	159	127	174
Sb157_2	Sb_pop19	119	128	402	144	312	131	296	146	174	169	161	368	132	269	159	127	174
Sb157_3	Sb_pop19	119	128	402	144	312	131	296	146	174	169	161	368	132	269	161	127	176
Sb157_4	Sb_pop19	119	128	402	144	312	131	296	146	174	169	161	368	132	269	159	127	174
Sb157_5	Sb_pop19	119	128	379	144	312	131	296	146	183	169	161	362	138	269	163	125	172
Sb157_6	Sb_pop19	119	128	402	144	312	131	296	146	174	169	161	368	132	269	161	127	176
Sb157_7	Sb_pop19	119	128	379	144	312	131	296	146	183	169	161	362	138	269	163	125	172
Sb157_8	Sb_pop19	119	128	402	144	312	131	422	146	174	169	161	368	132	269	159	127	174
Sb121_1	Sb_pop20	119	141	399	144	312	131	296	150	166	169	161	353	132	269	161	127	180
Sb121_2	Sb_pop20	119	128	399	176	318	131	296	146	168	169	161	362	135	271	163	127	176
Sb121_3	Sb_pop20	119	141	399	144	312	131	296	150	166	169	161	353	132	269	161	127	180
Sb121_4	Sb_pop20	135	176	385	176	331	154	317	181	197	172	161	362	138	267	199	127	197
Sb121_5	Sb_pop20	119	128	399	176	315	131	296	146	168	169	161	362	135	271	163	127	176
Sb121_6	Sb_pop20	119	141	399	144	312	131	296	150	166	169	161	353	132	269	161	127	180
Sb121_7	Sb_pop20	119	141	399	144	312	131	296	150	166	169	161	353	132	269	161	127	180
Sb121_8	Sb_pop20	119	141	399	144	312	131	296	150	166	169	161	368	135	271	161	127	180
Sb121_9	Sb_pop20	119	128	399	176	315	131	296	146	168	169	161	362	135	271	165	127	176
Sb121_10	Sb_pop20	119	141	405	144	312	131	296	146	168	169	161	371	138	271	163	127	176
Sb121_11	Sb_pop20	119	141	399	144	312	131	296	150	166	169	161	353	132	269	161	127	180
Sb98_1	Sb_pop21	119	141	399	144	312	131	296	143	168	169	161	365	135	271	163	127	176
Sb98_2	Sb_pop21	119	128	379	144	312	131	296	150	160	169	161	353	132	269	161	127	174
Sb98_3	Sb_pop21	135	158	385	192	315	134	323	159	171	169	161	359	141	261	171	127	184
Sb98_4	Sb_pop21	142	138	390	196	315	137	301	159	168	178	161	353	171	261	183	127	176
Sb98_5	Sb_pop21	119	141	399	144	312	131	296	143	168	169	161	365	135	271	163	127	176
Sb98_6	Sb_pop21	119	141	399	144	312	131	296	143	168	169	161	365	135	271	163	127	176
Sb98_7	Sb_pop21	131	151	376	192	325	134	301	159	171	169	161	359	123	263	203	127	178
Sb98_8	Sb_pop21	113	145	376	192	322	134	301	162	171	169	161	359	141	261	169	127	178
Sb98_9	Sb_pop21	119	141	399	144	312	131	296	143	168	169	161	365	135	271	163	127	176
Sb98_10	Sb_pop21	119	141	399	144	312	131	296	143	168	169	161	365	135	271	163	127	176
Sb98_11	Sb_pop21	119	141	399	144	312	131	296	150	166	169	161	353	132	269	161	127	180
Sb98_12	Sb_pop21	119	141	399	144	312	131	296	143	168	169	161	365	135	271	163	127	176
Sb98_13	Sb_pop21	119	141	399	144	312	131	296	143	168	169	161	365	135	271	163	127	176
Sb98_14	Sb_pop21	119	141	399	144	312	131	301	143	168	169	161	365	135	271	163	127	176
Sb98_15	Sb_pop21	119	141	399	144	312	131	301	143	168	191	169	353	135	269	161	127	180
Sb99_1	Sb_pop21	119	141	399	144	312	131	296	150	166	169	161	353	132	269	161	127	180
Sb99_2	Sb_pop21	119	141	399	144	312	131	296	143	168	169	161	365	135	271	163	127	176
Sb99_3	Sb_pop21	119	141	399	144	312	131	296	150	166	169	161	353	132	269	161	127	180
Sb99_4	Sb_pop21	119	141	399	144	312	131	296	150	166	169	161	353	132	269	161	127	180
Sb99_5	Sb_pop21	119	145	396	144	312	131	296	146	168	169	161	371	135	269	161	127	180
Sb99_6	Sb_pop21	119	141	399	144	312	131	296	143	168	169	161	365	135	271	163	127	176
Sb99_7	Sb_pop21	119	141	399	144	312	131	296	143	168	169	161	365	135	271	163	127	176
Sb99_8	Sb_pop21	119	141	399	144	312	131	296	143	168	169	161	365	135	271	163	127	176
Sb99_9	Sb_pop21	119	128	379	144	312	131	296	146	168	169	161	377	135	271	163	127	176
Sb99_10	Sb_pop21	119	141	399	144	312	131	296	150	166	169	161	353	132	269	161	127	180
Sb99_11	Sb_pop21	119	141	399	144	312	131	296	150	166	169	161	353	132	269	161	127	180
Sb99_12	Sb_pop21	119	141	399	144	312	131	296	143	168	169	161	365	135	271	163	127	176
Sb99_13	Sb_pop21	119	141	399	144	312	131	296	143	168	169	161	365	135	271	163	127	176
Sb99_14	Sb_pop21	119	141	399	144	312	131	296	150	166	169	161	353	132	269	161	127	180
Sb99_15	Sb_pop21	119	141	399	144	312	131	296	150	166	169	161	353	132	269	161	127	180
Sb100_7	Sb_pop21	119	141	418	144	312	131	296	146	168	169	161	368	129	269	161	127	176
Sb150_1	Sb_pop21	113	155	385	184	373	157	317	181	189	172	161	359	141	267	231	127	195
Sb159_1	Sb_pop21	119	141	399	144	312	131	296	150	166	169	161	368	135	271	161	127	180
Sb159_2	Sb_pop21	119	141	399	144	312	131	296	150	166	169	161	368	135	271	161	127	180
Sb159_3	Sb_pop21	119	141	399	144	312	131	296	150	166	169	161	368	135	271	161	127	180
Sb116_1	Sb_pop22	113	155	370	192	331	134	301	159	160	169	161	353	138	263	187	127	178
Sb116_2	Sb_pop22	138	161	387	192	358	134	301	181	160	169	161	359	141	261	169	127	180
Sb116_3	Sb_pop22	113	145	376	192	322	134	301	162	171	169	161	359	141	261	169	127	178
Sb116_4	Sb_pop22	131	151	376	192	325	134	301	159	171	169	161	359	123	263	203	127	178
Sb116_5	Sb_pop22	131	151	376	192	325	134	301	159	171	169	161	359	123	263	203	127	178
Sb116_8	Sb_pop22	119	128	379	144	312	131	296	146	180	169	161	362	138	269	163	125	172
Sb117_1	Sb_pop22	119	128	393	144	312	131	296	146	166	169	161	365	138	271	163	127	178
Sb117_2	Sb_pop22	119	128	393	144	312	131	296	146	166	169	161	365	138	271	163	127	178
Sb117_3	Sb_pop22	119	128	393	144	312	131	296	146	166	169	161	365	138	271	163	127	178
Sb117_4	Sb_pop22	119	128	393	144	312	131	296	146	166	169	161	365	138	271	163	127	180
Sb117_5	Sb_pop22	119	141	399	144	312	131	296	150	166	169	161	368	135	271	161	127	180
Sb117_6	Sb_pop22	113	128	387	184	312	134	314	199	194	172	161	368	153	267	225	127	189
Sb117_7	Sb_pop22	119	128	393	144	312	131	317	146	166	169	161	365	138	271	163	127	178
Sb117_8	Sb_pop22	113	151	385	184	343	157	301	181	174	172	161	368	138	267	191	127	182
Sb117_9	Sb_pop22	119	128	393	144	312	131	296	146	166	169	161	365	138	271	163	127	178
Sb117_10	Sb_pop22	113	128	387	184	334	134	314	199	194	172	161	368	153	267	225	127	189
Sb117_11	Sb_pop22	113	128	387	184	334	134	314	199	194	172	161	368	153	267	225	127	189
Sb117_12	Sb_pop22	113	128	387	184	334	134	314	199	194	172	161	368	153	267	225	127	189
Sb117_13	Sb_pop22	119	128	393	144	312	131	296	146	166	169	161	365	138	271	163	127	178
Sb118_1	Sb_pop22	119	128	379	144	312	131	296	150	166	169	161	353	132	269	161	127	180
Sb118_2	Sb_pop22	113	161	376	184	331	144	301	162	151	175	172	368	150	273	217	127	178
Sb118_3	Sb_pop22	113	161	376	184	331	144	301	162	151	175	145	368	147	273	217	127	178
Sb118_4	Sb_pop22	119	141	399	144	312	131	296	150	166	169	161	353	132	269	161	127	180
Sb118_5	Sb_pop22	119	148	438	144	312	131	296	146	147	169	161	362	123	269	161	127	178
Sb118_6	Sb_pop22	119	141	399	144	312	131	296	150	166	169	161	353	132	269	161	127	182
Sb118_7	Sb_pop22	119	141	399	144	312	131	296	150	166	169	161	353	132	269	161	127	180
Sb118_8	Sb_pop22	119	141	399	144	312	131	296	150	166	169	161	353	132	269	161	127	180
Sb118_9	Sb_pop22	119	141	399	144	312	131	296	150	166	169	161	353	132	269	161	127	180
Sb118_10	Sb_pop22	113	161	376	184	331	144	301	162	151	175	172	368	150	273	217	127	178
Sb118_11	Sb_pop22	119	141	399	144	312	131	296	150	166	169	161	353	132	269	161	127	180
Sb97_1	Sb_pop23	119	141	399	144	312	131	296	150	166	169	161	368	135	271	161	127	180
sb97_2	Sb_pop23	110	141	438	163	290	128	298	168	157	161	145	330	103	198	180	127	164
Sb97_3	Sb_pop23	119	141	399	144	312	131	296	143	168	169	161	365	135	271	163	127	176
Sb97_4	Sb_pop23	113	158	382	184	328	157	317	153	236	172	161	359	138	267	209	127	195
Sb97_5	Sb_pop23	119	141	396	144	312	131	296	146	168	169	161	371	135	269	161	127	180
Sb97_6	Sb_pop23	113	161	376	184	331	144	301	162	151	175	172	368	150	273	217	127	178
Sb97_7	Sb_pop23	119	145	396	144	312	131	296	146	168	169	161	371	135	269	161	127	180
Sb97_8	Sb_pop23	113	161	376	184	331	144	301	162	151	175	172	368	150	273	217	127	178
Sb97_9	Sb_pop23	113	161	376	184	331	144	301	162	151	175	172	368	150	273	217	127	178
Sb97_10	Sb_pop23	119	128	399	176	315	131	296	146	168	169	161	362	135	271	163	127	176
Sb97_11	Sb_pop23	119	128	393	144	312	131	296	146	166	169	161	365	138	271	163	127	180
Sb97_12	Sb_pop23	119	141	399	144	312	131	296	146	174	169	161	368	135	271	161	127	180
Sb97_13	Sb_pop23	119	128	402	144	312	131	296	146	174	169	161	368	132	269	161	127	176
Sb97_14	Sb_pop23	119	145	396	144	312	131	293	146	168	169	161	371	135	269	161	127	180
Sb97_15	Sb_pop23	119	128	399	176	315	131	296	146	168	169	161	362	135	271	163	127	176
Sb123_1	Sb_pop23	135	176	385	176	331	154	317	181	197	172	161	362	138	267	199	127	197
Sb123_2	Sb_pop23	135	176	385	176	331	154	317	181	197	172	161	362	138	267	199	127	197
[truncated: 14 more rows]
